# Supplementary material for: Reduction of photosynthetic sensitivity in response to abiotic stress in tomato is mediated by a new generation plant activator
Source: BMC Plant Biol. 2013 Jul 30;13:108. doi: 10.1186/1471-2229-13-108 (PMC3733976; doi:10.1186/1471-2229-13-108)
Supplement: Additional file 2 — Differentially-regulated gene lists derived from ‘Rank Products’ analysis of microarray data. [file 1471-2229-13-108-S2.xlsx]

## Sheet: RP Output - Alethea UP
Annotation					Expression signals & Ratios								Rank Products Output
probe ID	gene ID	GB acc#	GenBank best hit description	e value	Mean A/S	Mean A/W	Mean W/S	Mean W/W	WS:WW	AS:AW	AW:WW	AS:WS	p-Values (Up)	q-Values (Up)	RP-Values (Up)	Mean	std.dev
Les.5229.1.S1_at	Les.5229	AAM13860	unknown protein [Arabidopsis thaliana]	0	6.275	6.304	3.487	3.228	0.258859	-0.029318	3.0758	2.78763	0	0	14.9201	4.82367	1.73993
LesAffx.67592.1.S1_at	Les.10661	P46942	ATP-dependent RNA helicase-like protein DB10	2e-74	6.148	6.064	2.573	3.047	-0.474002	0.0841649	3.01642	3.57458	0	0	19.4493	4.45819	2.55777
Les.5884.1.S1_at	Les.5884	AAQ96377	miraculin-like protein [Solanum brevidens]	4e-25	6.516	7.439	3.883	4.844	-0.961037	-0.923663	2.59496	2.63234	0	0	20.9102	5.67078	1.80908
LesAffx.11542.1.S1_at	Les.9765	AAK11255	regulator of gene silencing [Nicotiana tabacum]	2e-35	4.806	5.358	1.929	2.04	-0.111389	-0.552339	3.31853	2.87758	0	0	26.4771	3.53329	2.33055
LesAffx.59659.1.S1_at	Les.17349	YP_538860	chloroplast envelope membrane protein [Solanum bulbocastanum]	2e-18	7.908	7.701	5.085	4.538	0.547352	0.206913	3.16328	2.82284	0	0	27.5792	6.30824	2.19053
Les.51.1.S1_at	Les.51	P80022	Extracellular ribonuclease LE precursor (RNase LE)	1e-134	9.64	9.719	7.857	7.695	0.161235	-0.0787223	2.02335	1.78339	0	0	38.0865	8.72764	1.24279
Les.429.1.S1_at	Les.429	CAA58002	xyloglycan endo-transglycosylase [Solanum lycopersicum]	1e-153	5.046	6.132	3.137	3.326	-0.189281	-1.08513	2.80545	1.9096	0	0	47.7702	4.41021	1.69435
Les.2839.1.S1_at	Les.2839	CAE66074	Hypothetical protein CBG11288 [Caenorhabditis briggsae]	9e-09	10.812	10.51	8.432	8.75	-0.318066	0.30115	1.7601	2.37931	0	0	52.0511	9.62619	1.51976
Les.123.1.S1_at	Les.8818	AAG16757	putative glutathione S-transferase T2 [Lycopersicon esculentum]	1e-118	8.317	8.574	6.302	6.743	-0.440789	-0.257018	1.83041	2.01418	0	0	54.8662	7.48396	1.43973
Les.4222.1.S1_at	Les.4222	AAK58483	alternative oxidase 1b [Lycopersicon esculentum]	0	4.404	4.579	1.876	1.885	-0.00873775	-0.174884	2.69346	2.52732	0	0	57.2285	3.18597	1.93718
LesAffx.71311.1.S1_at	Les.14025	BAA21922	ZPT2-13 [Petunia x hybrida]	1e-41	6.667	7.124	4.535	4.723	-0.18739	-0.457496	2.4016	2.1315	0	0	63.2722	5.76244	1.50966
LesAffx.8720.2.S1_at	Les.207	ABA46788	unknown [Solanum tuberosum]	1e-124	6.676	6.819	4.34	4.508	-0.167681	-0.143089	2.31145	2.33604	0	0	68.1762	5.58606	2.64663
Les.254.1.S1_at	Les.254	AAL99190	N-hydroxycinnamoyl-CoA:tyramine N-hydroxycinnamoyl transferase	1e-121	8.183	8.07	6.053	6.457	-0.404592	0.113833	1.61241	2.13084	0	0	80.0162	7.19073	1.5971
Les.4307.1.S1_at	Les.4307	AAP43673	PR5-like protein [Lycopersicon esculentum]	1e-160	4.496	5.649	2.129	3.208	-1.07917	-1.15234	2.44038	2.3672	0	0	81.7235	3.87067	2.27537
LesAffx.482.1.S1_at	Les.13912	YP_514863	photosystem I assembly protein Ycf4 [Lycopersicon esculentum]	2e-19	10.769	10.63	8.805	8.391	0.413759	0.139084	2.23875	1.96407	0	0	83.7674	9.64843	1.6554
LesAffx.33796.2.S1_at	AW650353	YP_817528	ribosomal protein S7 [Coffea arabica]	5e-55	11.988	11.956	10.132	9.543	0.588943	0.0324982	2.41258	1.85613	0	0	86.519	10.905	1.48467
LesAffx.22812.2.S1_at	Les.13276	BAD28661	putative ubiquitin conjugating enzyme 7 interacting protein 4	7e-30	5.282	5.395	2.865	3.598	-0.732801	-0.113562	1.79735	2.41659	0	0	87.1676	4.28497	1.73453
LesAffx.18338.1.S1_at	BI922036	YP_053183	PSII 10KDa phosphoprotein [Nymphaea alba]	2e-33	10.407	9.942	8.526	7.83	0.696006	0.465088	2.1119	1.88099	0	0	95.1621	9.17636	1.43043
Les.3299.2.A1_s_at	Les.3299	AAV36809	arginase 2 [Lycopersicon esculentum]	0	9.922	9.249	8.609	7.868	0.740436	0.673473	1.38021	1.31325	0	0	95.9737	8.91197	1.79851
LesAffx.62349.1.S1_at	Les.10862	Q8H9D2	NAD(P)H:quinone oxidoreductase (NAD(P)H:QR)	4e-78	8.814	8.878	6.456	7.234	-0.778276	-0.0636183	1.64331	2.35797	0	0	100.36	7.84562	1.37411
Les.1828.1.A1_at	Les.1828		No hits found		7.033	6.756	6.073	4.632	1.44128	0.276563	2.12408	0.959364	0	0	100.363	6.12348	1.37478
Les.4279.1.A1_at	Les.4279		No hits found		10.351	10.211	8.637	8.371	0.266733	0.140825	1.84009	1.71418	2.56443e-07	9.09091e-05	104.541	9.39246	1.18384
LesAffx.3499.2.A1_at	Les.9637	NP_051038	ribosomal protein S12 [Arabidopsis thaliana]	3e-45	11.911	11.731	10.067	9.56	0.506905	0.17981	2.17106	1.84397	2.56443e-07	9.09091e-05	106.059	10.8171	1.42249
LesAffx.22813.1.S1_at	AI899627	CAA55128	chitinase/lysozyme [Nicotiana tabacum]	9e-12	6.731	6.752	5.369	5.25	0.118835	-0.0211848	1.50218	1.36216	2.56443e-07	9.09091e-05	108.509	6.02559	0.94808
LesAffx.16102.1.S1_at	Les.12915		No hits found		3.986	4.374	2.445	2.553	-0.107726	-0.387381	1.82042	1.54076	6.41108e-07	0.000192308	116.749	3.33962	1.3388
LesAffx.63523.1.S1_at	Les.11268	NP_001058435	Os06g0693500 [Oryza sativa (japonica cultivar-group)]	1e-62	5.234	4.651	3.009	3.066	-0.0566886	0.583117	1.5854	2.22521	6.41108e-07	0.000192308	119.588	3.98993	1.44986
Les.3575.1.S1_at	Les.3575	O04681	Pathogenesis-related genes transcriptional activator PTI5	3e-66	5.297	5.223	3.228	4.093	-0.865132	0.0740732	1.12986	2.06907	7.69329e-07	0.000214286	120.783	4.45994	1.62542
Les.5044.1.S1_at	Les.3624	ABA81857	ripening regulated protein-like [Solanum tuberosum]	1e-135	8.886	9.192	7.43	7.619	-0.188831	-0.305874	1.57318	1.45614	7.69329e-07	0.000214286	120.922	8.28156	1.17125
LesAffx.24042.1.S1_at	Les.207	ABA46788	unknown [Solanum tuberosum]	1e-124	3.658	4.451	2.434	2.539	-0.105011	-0.793251	1.91219	1.22394	7.69329e-07	0.000214286	122.018	3.27023	1.32596
LesAffx.70722.1.S1_at	Les.14146	ABE87636	Response regulator receiver [Medicago truncatula]	3e-48	7.226	8.172	6.217	6.604	-0.386425	-0.94595	1.56851	1.00898	1.02577e-06	0.000266667	130.148	7.05481	0.821355
LesAffx.8720.1.S1_at	Les.207	ABA46788	unknown [Solanum tuberosum]	1e-124	4.909	4.698	2.943	2.988	-0.0452263	0.211479	1.70993	1.96664	1.02577e-06	0.000266667	130.234	3.88444	1.40852
Les.3210.2.A1_at	Les.3210		No hits found		6.635	5.642	4.577	4.746	-0.168642	0.992579	0.896612	2.05783	1.02577e-06	0.000266667	130.313	5.40015	1.8367
LesAffx.51226.1.A1_at	Les.8849	YP_514865	cytochrome f [Lycopersicon esculentum]	1e-116	11.509	11.442	9.902	9.395	0.506932	0.0664696	2.04724	1.60678	1.28222e-06	0.00030303	133.182	10.5619	1.30678
Les.3486.1.S1_at	Les.3486	AAL08561	auxin-regulated protein [Lycopersicon esculentum]	0	6.249	6.521	4.933	5.39	-0.457085	-0.272508	1.13113	1.3157	1.28222e-06	0.00030303	135.931	5.77346	1.20092
Les.4501.1.S1_at	Les.3924	CAC36397	hypothetical protein [Solanum lycopersicum]	0	11.824	11.82	10.123	10.594	-0.470581	0.00387604	1.22572	1.70017	1.7951e-06	0.0004	140.858	11.0901	1.14362
Les.84.1.S1_at	Les.84	T07850	leucyl aminopeptidase (EC 3.4.11.1) (clone pBlap2) precursor,	0	8.602	7.888	7.069	6.931	0.138137	0.71322	0.957239	1.53232	1.92332e-06	0.000416667	147.663	7.62252	1.24346
Les.5139.1.S1_at	Les.11154	CAA61158	SIEP1L protein [Beta vulgaris subsp. vulgaris]	1e-78	8.967	10.167	7.768	9.005	-1.23758	-1.19985	1.16119	1.19893	2.17977e-06	0.000459459	148.583	8.97661	1.0901
Les.2852.1.S1_at	Les.5837	P12670	Protein NP24 precursor (Pathogenesis-related protein PR P23)	1e-100	8.801	9.444	7.732	8.277	-0.544314	-0.642996	1.16796	1.06927	2.69265e-06	0.000538462	152.733	8.56368	2.26106
Les.4999.1.S1_at	Les.4999	NP_181250	peroxidase [Arabidopsis thaliana]	1e-124	4.325	4.699	3.34	3.108	0.231436	-0.374028	1.59094	0.985478	2.69265e-06	0.000538462	155.196	3.86802	1.25785
LesAffx.30683.1.S1_at	Les.10970	NP_001061950	Os08g0451800 [Oryza sativa (japonica cultivar-group)]	6e-39	6.54	6.108	4.899	4.804	0.095288	0.431333	1.30455	1.6406	3.84665e-06	0.000731707	167.493	5.5878	1.60171
Les.2832.1.S1_at	Les.2832	CAA64413	peroxidase precursor [Solanum lycopersicum]	1e-167	6.518	7.019	5.089	6.231	-1.14179	-0.501198	0.78822	1.42881	3.84665e-06	0.000731707	167.521	6.21396	1.45222
Les.3578.1.S1_at	Les.3578	AAC36312	cytosolic class II small heat shock protein HCT2 [Lycopersicon	1e-74	4.763	4.098	2.911	2.983	-0.0711409	0.664863	1.1156	1.85161	4.48775e-06	0.000833333	173.485	3.68882	1.13997
Les.2587.1.A1_at	Les.2587	AAA34002	protein kinase	3e-56	7.903	7.967	6.61	6.646	-0.0360302	-0.0637564	1.32094	1.29321	5.38531e-06	0.000976744	177.778	7.28124	0.860266
LesAffx.16164.1.S1_at	Les.10981	NP_189542	calcium ion binding [Arabidopsis thaliana]	2e-15	7.922	7.661	6.174	7.042	-0.867797	0.261218	0.61887	1.74788	6.02641e-06	0.00106818	180.675	7.19942	1.88489
LesAffx.44224.1.A1_at	AI487590	P06254	NAD(P)H-quinone oxidoreductase subunit 1, chloroplast (NAD(P)H	9e-82	10.223	9.822	8.93	8.158	0.771987	0.400381	1.66455	1.29295	6.28286e-06	0.00108889	181.296	9.28301	1.1899
Les.2137.1.S1_at	Les.2137	AAR28377	EIX receptor 1 [Lycopersicon esculentum]	0	6.392	6.313	4.523	5.361	-0.837578	0.0786035	0.952969	1.86915	7.05219e-06	0.00119565	183.416	5.64725	1.58675
Les.1069.1.A1_at	Les.1069	ABD66504	actin depolymerizing factor 8 [Gossypium hirsutum]	2e-56	7.319	6.987	6.027	6.016	0.0107938	0.331798	0.970909	1.29191	7.43685e-06	0.00123404	186.824	6.58729	0.80557
LesAffx.10234.1.S1_at	AJ785333	ABB90045	NADH dehydrogenase subunit K [Solanum tuberosum]	4e-33	10.131	10.124	8.777	8.454	0.32381	0.00652611	1.67055	1.35326	7.56507e-06	0.00122917	188.495	9.37137	1.17179
LesAffx.62669.2.A1_at	Les.11577	AAT40528	LOB domain protein 1, putative [Solanum demissum]	4e-75	4.766	4.353	3.522	3.365	0.157579	0.413289	0.988289	1.244	7.69329e-06	0.00122449	189.274	4.00141	1.04133
LesAffx.63523.2.S1_at	Les.11268	NP_001058435	Os06g0693500 [Oryza sativa (japonica cultivar-group)]	1e-62	4.366	3.93	2.521	2.625	-0.104525	0.43586	1.3052	1.84558	7.82152e-06	0.00117308	190.359	3.36056	1.20452
Les.157.1.S1_at	Les.157	CAA09593	sucrose synthase [Solanum lycopersicum]	0	8.605	8.134	7.643	6.737	0.90533	0.471473	1.39652	0.962668	7.82152e-06	0.00117308	190.381	7.77966	0.901676
LesAffx.3499.1.S1_at	Les.9637	NP_051038	ribosomal protein S12 [Arabidopsis thaliana]	3e-45	9.744	9.697	8.37	8.159	0.210302	0.0464826	1.53776	1.37394	7.82152e-06	0.00117308	191.464	8.99241	1.03078
Les.4353.1.S1_at	Les.4353	AAS46241	xyloglucan endotransglucosylase-hydrolase XTH3 [Lycopersicon	1e-158	6.889	7.279	5.771	6.09	-0.31824	-0.389433	1.18912	1.11793	7.82152e-06	0.00117308	191.873	6.5072	1.47577
Les.4299.1.S1_at	Les.4299	Q08296	Polyphenol oxidase F, chloroplast precursor (PPO) (Catechol oxidase)	0	9.142	9.121	7.726	7.446	0.279665	0.0215847	1.67481	1.41673	9.10373e-06	0.00131481	198.499	8.35863	1.51249
LesAffx.3635.2.A1_at	Les.9726	NP_565618	calmodulin binding [Arabidopsis thaliana]	1e-101	3.907	4.44	2.66	2.846	-0.186069	-0.53308	1.59426	1.24725	9.87306e-06	0.0014	200.209	3.463	1.11201
Les.3460.1.S1_at	Les.3460	BAA33150	acid invertase [Solanum lycopersicum]	0	8.936	9.207	7.332	8.242	-0.910596	-0.27143	0.964587	1.60375	1.05142e-05	0.00146429	205.042	8.42926	1.60823
Les.2544.1.A1_at	Les.2544	Q9ZSK5	Zeatin O-glucosyltransferase (Trans-zeatin	4e-73	10.896	10.839	9.576	9.624	-0.0487108	0.0577298	1.2145	1.32095	1.16682e-05	0.00159649	207.093	10.2338	1.06696
Les.3055.1.S1_at	Les.3055	CAB60838	CycD3;3 [Solanum lycopersicum]	0	6.024	5.666	4.759	4.606	0.153047	0.358287	1.06014	1.26538	1.19246e-05	0.00160345	209.001	5.26356	0.727466
Les.1675.1.S1_at	Les.1675	NP_194094	unknown protein [Arabidopsis thaliana]	5e-79	7.175	6.525	6.265	4.914	1.35086	0.649935	1.61108	0.910152	1.20528e-05	0.00159322	209.204	6.22015	2.64373
LesAffx.1.1.S1_at	Les.3299	AAV36809	arginase 2 [Lycopersicon esculentum]	0	8.633	7.887	7.627	6.756	0.87072	0.745108	1.13104	1.00543	1.2181e-05	0.00158333	209.713	7.72584	2.03567
LesAffx.21820.1.S1_at	Les.13167	AAO86686	transcription factor CaWRKY1 [Capsicum annuum]	9e-92	6.026	5.882	4.996	5.031	-0.0358805	0.143828	0.850441	1.03015	1.25657e-05	0.00160656	210.533	5.48364	1.31845
Les.4399.2.S1_at	Les.4399	YP_173359	hypothetical protein NitaMp011 [Nicotiana tabacum]	4e-26	13.774	13.813	12.509	12.278	0.230961	-0.0388636	1.53469	1.26487	1.34633e-05	0.00169355	213.424	13.0935	1.12255
Les.1841.1.S1_at	Les.1841	AAB17278	1-aminocyclopropane-1-carboxylate synthase [Lycopersicon esculentum]	0	5.585	5.57	4.946	4.039	0.90728	0.0149454	1.53059	0.638258	1.37197e-05	0.00169841	213.553	5.03485	1.13247
Les.4819.1.S1_at	Les.4819	P24629	Heat shock cognate 70 kDa protein 1	0	10.306	10.096	9.09	9.004	0.0861227	0.209791	1.09282	1.21649	1.38479e-05	0.00166154	213.717	9.62396	0.948617
LesAffx.29730.2.S1_at	BM410654	AAB03873	F1-ATPase alpha subunit [Petunia axillaris subsp. parodii]	1e-115	13.34	13.262	12.184	11.459	0.725441	0.0781577	1.80291	1.15563	1.38479e-05	0.00166154	213.912	12.5614	1.10627
Les.5017.1.S1_at	Les.5017	NP_190199	MYB111; DNA binding / transcription factor [Arabidopsis thaliana]	1e-40	4.25	3.876	2.732	2.711	0.0206307	0.373565	1.16531	1.51824	1.38479e-05	0.00166154	214.464	3.39224	1.2292
Les.3663.1.S1_at	Les.3663	P24396	Probable pectate lyase P18 precursor (Style development-specific	0	7.88	7.507	6.88	6.573	0.306811	0.372653	0.933624	0.999466	1.55148e-05	0.00180597	218.854	7.21009	1.35898
Les.415.1.A1_at	Les.415	NP_200685	dehydrodolichyl diphosphate synthase [Arabidopsis thaliana]	3e-52	4.397	4.084	3.059	3.498	-0.43927	0.312208	0.585839	1.33732	1.62841e-05	0.00186765	220.405	3.75964	1.24066
LesAffx.60225.1.S1_at	Les.13170	AAU93595	HVA22-like protein c , putative [Solanum demissum]	2e-94	3.77	4.351	2.862	2.86	0.00178968	-0.581385	1.4912	0.908028	1.65406e-05	0.00186957	222.021	3.46075	0.914872
Les.1343.1.A1_at	Les.1343		No hits found		5.435	5.24	4.264	4.306	-0.0425937	0.195474	0.933829	1.1719	1.75664e-05	0.00195714	224.689	4.81127	0.714764
LesAffx.51319.1.S1_at	AJ785551	YP_514891	ribosomal protein L22 [Lycopersicon esculentum]	4e-33	10.497	10.675	9.381	9.273	0.107769	-0.177826	1.40158	1.11599	1.96179e-05	0.00215493	229.615	9.95623	0.877929
Les.1481.1.A1_at	Les.1481	NP_201343	unknown protein [Arabidopsis thaliana]	7e-34	7.487	6.915	5.886	6.485	-0.599399	0.571625	0.429647	1.60067	2.0259e-05	0.00219444	231.479	6.69329	1.7795
Les.1219.1.A1_at	Les.1219	NP_001063733	Os09g0527900 [Oryza sativa (japonica cultivar-group)]	1e-23	8.262	7.757	7.32	6.851	0.469529	0.505099	0.905981	0.941551	2.24388e-05	0.00239726	235.453	7.54734	1.52869
LesAffx.344.3.S1_at	Les.11168	BAB16427	NtEIG-E80 [Nicotiana tabacum]	9e-62	8.426	8.441	6.851	7.783	-0.932362	-0.0150056	0.657565	1.57492	2.29517e-05	0.00241892	237.461	7.87512	1.35672
Les.2817.2.S1_at	Les.2817	CAC86996	ATP citrate lyase b-subunit [Lupinus albus]	4e-99	5.808	6.02	4.507	4.936	-0.428883	-0.211394	1.08356	1.30105	2.47468e-05	0.00257333	241.512	5.31766	0.804206
Les.1214.1.A1_at	Les.1214		No hits found		5.39	5.451	4.185	4.769	-0.584067	-0.0605409	0.681703	1.20523	2.62854e-05	0.00269737	244.502	4.94887	0.883323
LesAffx.16925.1.S1_at	Les.9441		No hits found		8.009	7.924	6.904	7.136	-0.231132	0.0850095	0.788888	1.10503	2.73112e-05	0.00276623	245.622	7.49351	1.19526
Les.5051.1.S1_at	Les.5051	AAG38147	unknown [Glycine max]	4e-46	3.446	3.406	2.043	2.102	-0.0591911	0.0402505	1.30362	1.40306	2.87216e-05	0.00287179	247.333	2.74913	1.0169
Les.1140.1.A1_at	Les.1140		No hits found		7.702	7.505	7.06	6.321	0.739795	0.196651	1.18441	0.641267	2.9491e-05	0.00291139	248.537	7.14694	0.812215
LesAffx.37337.1.S1_at	AI488592	AAK38667	glutamate decarboxylase isozyme 3 [Nicotiana tabacum]	2e-43	3.795	3.065	2.052	2.032	0.0202243	0.730748	1.03294	1.74346	3.03885e-05	0.0029625	249.772	2.73593	1.1644
LesAffx.8850.1.S1_at	Les.11376	CAA06998	subtilisin-like protease [Solanum lycopersicum]	0	5.033	4.857	4.005	3.375	0.629851	0.175918	1.48201	1.02808	3.55174e-05	0.00341975	258.121	4.31777	1.9843
LesAffx.22830.1.S1_at	Les.10504	NP_189461	PMZ [Arabidopsis thaliana]	9e-43	5.509	6.057	4.126	4.988	-0.861645	-0.547956	1.06957	1.38326	3.60303e-05	0.00342683	258.329	5.16996	1.01537
Les.2170.1.A1_at	Les.2170	BAA20425	B-type cyclin [Nicotiana tabacum]	5e-94	5.46	5.826	4.302	4.661	-0.358566	-0.366286	1.16494	1.15722	4.37236e-05	0.00410843	269.291	5.06231	1.62035
Les.2747.2.S1_at	Les.2747	ABB45810	acetoacetyl-CoA thiolase [Salvia miltiorrhiza]	7e-21	8.863	8.919	7.796	7.847	-0.0508571	-0.0555122	1.07195	1.06729	4.50058e-05	0.00417857	271.41	8.35639	0.919823
LesAffx.69659.1.S1_at	Les.8422	AAM95447	class IV chitinase [Vitis vinifera]	1e-106	7.282	7.927	6.27	6.988	-0.717787	-0.644348	0.939032	1.01247	4.50058e-05	0.00417857	271.413	7.11675	0.909851
Les.5939.1.S1_at	Les.5939	AAV92890	Avr9/Cf-9 rapidly elicited protein 20 [Nicotiana tabacum]	2e-43	9.682	9.993	8.569	9.024	-0.455124	-0.310744	0.968664	1.11304	4.83395e-05	0.00438372	275.73	9.31702	0.676782
Les.3382.1.A1_at	Les.3382	NP_001050776	Os03g0648100 [Oryza sativa (japonica cultivar-group)]	1e-28	10.941	10.909	10.082	9.684	0.398096	0.0320359	1.22555	0.859493	5.29555e-05	0.00474713	280.334	10.4042	1.3582
LesAffx.3002.1.S1_at	Les.8818	AAG16757	putative glutathione S-transferase T2 [Lycopersicon esculentum]	1e-118	3.852	3.276	2.326	2.34	-0.0134013	0.576126	0.935943	1.52547	5.57764e-05	0.00494318	282.52	2.94854	0.965733
LesAffx.30683.2.S1_at	Les.10970	NP_001061950	Os08g0451800 [Oryza sativa (japonica cultivar-group)]	6e-39	6.044	5.68	4.59	4.918	-0.327747	0.363952	0.762562	1.45426	5.93666e-05	0.00520225	286.543	5.30793	1.41511
Les.4024.1.S1_at	Les.4024	CAD30863	putative phosphatase [Solanum lycopersicum]	1e-156	4.445	3.278	2.348	2.607	-0.258496	1.16717	0.671135	2.0968	6.09052e-05	0.00527778	287.563	3.16947	1.38765
LesAffx.65372.2.S1_at	Les.12623	ABE79929	WD40-like [Medicago truncatula]	2e-83	8.152	8.133	7.214	6.949	0.265203	0.0192735	1.18406	0.938131	6.37261e-05	0.00546154	289.218	7.61174	0.725599
LesAffx.17017.1.S1_at	Les.7077	ABE92227	conserved hypothetical protein [Medicago truncatula]	8e-40	5.065	5.587	4.147	4.422	-0.274616	-0.521399	1.16488	0.918102	6.57777e-05	0.00557609	291.591	4.80538	1.14721
LesAffx.51319.1.A1_at	AJ785551	YP_514891	ribosomal protein L22 [Lycopersicon esculentum]	4e-33	6.294	5.783	5.131	4.828	0.303608	0.51129	0.955656	1.16334	6.68034e-05	0.00560215	292.831	5.50909	0.942967
Les.3493.1.S1_at	Les.3493	AAG45487	phospholipase PLDb1 [Lycopersicon esculentum]	0	6.3	6.442	5.27	5.518	-0.248309	-0.141798	0.923469	1.02998	6.75728e-05	0.00560638	293.389	5.88227	1.18734
Les.3692.1.S1_at	Les.3692	AAL75809	ethylene response factor 1 [Lycopersicon esculentum]	3e-96	3.199	3.862	2.594	2.771	-0.176777	-0.663839	1.09162	0.604557	6.8855e-05	0.00565263	295.088	3.10643	0.822414
Les.4880.1.S1_at	Les.4880	AAK62346	elicitor-inducible cytochrome P450 [Nicotiana tabacum]	0	10.3	10.211	9.157	9.421	-0.264088	0.0891468	0.789297	1.14253	6.97525e-05	0.00566667	296.039	9.77233	1.12141
LesAffx.51975.4.S1_at	Les.13245	CAA44478	ORF 873 [Helianthus annuus]	3e-18	12.095	11.921	11.018	10.657	0.36152	0.173933	1.26457	1.07698	7.3471e-05	0.00590722	298.687	11.4229	0.868964
Les.3583.1.A1_at	Les.4496	AAU00066	pathogenesis-related protein 10 [Solanum virginianum]	8e-75	8.285	8.017	7.719	6.781	0.938057	0.268739	1.23585	0.566533	7.39838e-05	0.00588775	299.389	7.70029	1.67996
LesAffx.3394.1.S1_at	Les.15342	YP_817484	ribosomal protein S4 [Coffea arabica]	2e-83	13.741	13.657	12.619	12.504	0.11512	0.0838897	1.15242	1.12119	7.4625e-05	0.00587879	299.839	13.1303	0.75491
Les.4807.1.S1_at	Les.4429	NP_196824	unknown protein [Arabidopsis thaliana]	4e-96	7.656	7.959	6.754	6.813	-0.0589901	-0.302751	1.14561	0.901854	8.47545e-05	0.00661	308.144	7.29555	0.786547
Les.5934.1.S1_at	Les.5934	CAI48074	omega-6 fatty acid desaturase [Capsicum chinense]	8e-65	7.261	7.629	5.885	7.125	-1.23987	-0.368076	0.50451	1.3763	8.55238e-05	0.00660396	308.775	6.97497	2.62728
Les.3735.1.S1_at	Les.3735	AAG16759	putative glutathione S-transferase T4 [Lycopersicon esculentum]	1e-129	4.219	4.397	3.537	3.282	0.255536	-0.178154	1.11512	0.681433	8.5652e-05	0.00654902	308.967	3.85877	1.33854
Les.5257.1.S1_at	Les.5257	ABD28352	PRP38 [Medicago truncatula]	9e-94	9.479	9.508	8.664	8.618	0.0459983	-0.0289638	0.889824	0.814862	8.6806e-05	0.00657282	309.96	9.06752	0.496248
LesAffx.62832.1.S1_at	Les.13295	AAF91282	DNA-binding protein p24 [Solanum tuberosum]	1e-64	5.38	5.201	4.011	4.888	-0.876471	0.179517	0.313035	1.36902	8.69342e-05	0.00651923	310.017	4.87001	0.660779
Les.3142.1.A1_at	Les.3142	AAF98216	Unknown protein [Arabidopsis thaliana]	3e-44	7.054	6.663	5.938	5.575	0.363061	0.391737	1.0881	1.11678	9.1422e-05	0.00679048	313.347	6.30729	0.959542
Les.4701.1.S1_at	Les.4701	AAX84672	aldo/keto reductase AKR [Manihot esculenta]	1e-166	4.718	4.429	3.428	3.487	-0.0591288	0.288323	0.94213	1.28958	9.8346e-05	0.00723585	317.554	4.01559	0.860648
Les.5759.1.S1_at	Les.5759	ABE81473	Plant lipid transfer protein/Par allergen [Medicago truncatula]	1e-22	10.322	10.478	9.305	9.816	-0.511527	-0.155552	0.661335	1.01731	0.000108988	0.00794392	324.011	9.98037	0.841387
LesAffx.8808.1.S1_at	Les.11716	NP_198924	glycerophosphodiester phosphodiesterase [Arabidopsis thaliana]	2e-69	7.744	7.633	6.73	6.64	0.0901978	0.110473	0.993011	1.01329	0.000111296	0.00803704	325.202	7.18682	1.38044
Les.5198.1.S1_at	Les.5198	AAR99362	hypothetical protein At2g34170 [Arabidopsis thaliana]	1e-07	7.136	6.691	6.439	5.76	0.678977	0.445358	0.930375	0.696756	0.000115784	0.0082844	327.778	6.50658	1.55432
Les.44.1.S1_at	Les.13761	P08196	Phytoene synthase 1, chloroplast precursor (Fruit ripening-specific	0	11.52	11.207	10.465	10.28	0.185044	0.312651	0.926867	1.05447	0.000116938	0.00829091	328.487	10.8679	0.882178
LesAffx.68107.1.S1_at	Les.9042	AAG43554	Avr9/Cf-9 rapidly elicited protein 231 [Nicotiana tabacum]	7e-51	3.803	5.654	3.04	4.011	-0.970931	-1.85081	1.64324	0.763365	0.000125914	0.00884685	333.569	4.1271	1.20545
Les.4298.2.A1_at	Les.4298	NP_054499	hypothetical protein NitaCp023 [Nicotiana tabacum]	1e-19	13.933	13.831	12.896	12.852	0.0444663	0.10203	0.978939	1.0365	0.000127324	0.00886607	334.272	13.3781	0.650697
Les.2971.2.A1_at	Les.11202	AAQ72500	MADS-box protein 15 [Petunia x hybrida]	1e-35	12.75	12.398	11.752	11.517	0.235176	0.351334	0.88124	0.997398	0.0001413	0.00975221	342.318	12.1045	0.71295
Les.470.2.A1_at	Les.470	NP_200423	unknown protein [Arabidopsis thaliana]	1e-05	6.012	6.046	5.204	5.046	0.158161	-0.0342443	0.999961	0.807556	0.000142069	0.0097193	342.702	5.57711	1.2584
Les.167.1.S1_at	Les.167	AAQ09007	superoxidase dismutase [Lycopersicon esculentum]	4e-98	10.111	9.879	8.87	9.229	-0.358706	0.232106	0.649668	1.24048	0.000145019	0.00983478	343.856	9.52221	0.9173
LesAffx.22898.1.S1_at	BM413132	BAA95789	KED [Nicotiana tabacum]	2e-11	7.756	6.81	6.465	5.989	0.475652	0.946795	0.820032	1.29117	0.000146942	0.00987931	344.79	6.75513	1.23144
LesAffx.18587.1.S1_at	Les.10960	BAA74434	unnamed protein product [Solanum lycopersicum]	1e-137	11.452	11.397	10.543	10.657	-0.113489	0.0551185	0.740349	0.908957	0.000161303	0.0107521	352.485	11.0121	0.810847
Les.319.1.A1_at	Les.319	BAB41076	MAR-binding protein [Nicotiana tabacum]	2e-75	9.958	10.057	9.081	9.249	-0.168527	-0.0995681	0.808202	0.877161	0.00016579	0.0109576	354.773	9.58611	0.519185
Les.1011.1.A1_at	Les.7332	ABE78291	Helicase, C-terminal [Medicago truncatula]	2e-85	8.549	8.307	7.433	7.665	-0.231907	0.242176	0.641366	1.11545	0.000170278	0.0111597	356.919	7.98858	0.651596
Les.1137.1.A1_at	Les.1137	NP_001049173	Os03g0182400 [Oryza sativa (japonica cultivar-group)]	3e-07	6.25	6.107	5.235	5.232	0.00282509	0.14374	0.874677	1.01559	0.000173227	0.0112583	357.997	5.70603	0.835636
LesAffx.66354.1.S1_at	Les.9177	ABE87267	Prephenate dehydrogenase; NADP oxidoreductase, coenzyme	1e-73	3.152	3.107	2.092	2.13	-0.0376482	0.0453647	0.976649	1.05966	0.000174894	0.0112727	358.802	2.62034	0.75151
LesAffx.8748.1.A1_at	Les.8264	CAE85073	putative acid phosphatase [Lupinus luteus]	3e-60	5.53	5.093	4.105	4.1	0.00458107	0.436497	0.992726	1.42464	0.000179254	0.011459	360.548	4.70692	2.06131
Les.2451.1.A1_at	Les.2451	NP_196765	hydrolase, acting on carbon-nitrogen (but not peptide) bonds	2e-08	4.666	4.96	3.949	3.864	0.0851833	-0.294085	1.09602	0.716756	0.000179895	0.0114065	360.953	4.3599	0.637046
LesAffx.18735.1.S1_at	Les.6179	YP_538888	ribosomal protein S3 [Solanum bulbocastanum]	2e-43	11.435	11.387	10.498	10.311	0.187506	0.0483356	1.07635	0.937176	0.000188101	0.0118306	365.084	10.9077	0.769075
Les.3710.1.S1_at	Les.3710	Q9M6A3	ASC1 protein (Alternaria stem canker resistance protein 1)	1e-148	3.657	3.928	2.766	2.808	-0.0414535	-0.271042	1.12057	0.890983	0.000204642	0.012768	370.806	3.2898	0.756393
Les.4912.1.S1_at	Les.13981	NP_566251	binding [Arabidopsis thaliana]	5e-99	6.054	6.312	5.262	5.478	-0.21571	-0.258206	0.834375	0.791879	0.000205924	0.012746	371.463	5.77637	0.57843
Les.1271.1.A1_at	Les.1271	AAL61943	unknown protein [Arabidopsis thaliana]	5e-53	6.968	6.865	6.081	5.92	0.16038	0.102614	0.945032	0.887266	0.000209258	0.0128504	372.569	6.45851	0.839847
Les.3210.1.S1_at	Les.3210		No hits found		4.861	4.281	3.355	3.611	-0.255754	0.579826	0.670478	1.50606	0.000210412	0.0128203	373.012	4.02708	1.72936
Les.1604.1.A1_at	Les.1604	CAC01762	putative phytochelatin synthetase [Arabidopsis thaliana]	2e-27	6.84	6.854	5.794	6.242	-0.447407	-0.0136323	0.612177	1.04595	0.000212207	0.0128295	373.933	6.4326	1.0962
Les.2273.1.A1_at	Les.2273		No hits found		4.775	4.661	3.536	4.231	-0.695029	0.114595	0.429763	1.23939	0.000218618	0.0131154	376.164	4.30062	0.740647
Les.2294.2.A1_at	Les.2294	BAF01861	hypothetical protein [Arabidopsis thaliana]	2e-21	9.604	9.671	8.752	8.703	0.0485174	-0.0673195	0.967728	0.851891	0.000224388	0.0133588	377.718	9.1826	0.688674
Les.2672.1.S1_s_at	Les.2672	CAD30862	putative phosphatase [Solanum lycopersicum]	1e-158	4.712	3.539	2.784	3.063	-0.278162	1.17269	0.476665	1.92752	0.000231696	0.0136894	380.562	3.5245	1.19387
LesAffx.3624.1.S1_at	Les.14517	ABE77849	conserved hypothetical protein [Medicago truncatula]	5e-19	4.129	4.155	3.865	4.306	-0.440994	-0.0260696	-0.151015	0.263909	0.00024875	0.0145865	385.418	4.11341	1.54489
Les.4829.1.S1_at	Les.4829	BAD98961	2-oxoglutarate-dependent dioxygenase [Solanum lycopersicum]	0	9.83	9.572	8.531	9.148	-0.616857	0.257258	0.424619	1.29873	0.000258238	0.0150299	388.993	9.27013	0.904078
LesAffx.62420.1.S1_at	Les.8805	ABB92749	UDP-glucose glucosyltransferase [Fragaria x ananassa]	3e-52	5.314	5.206	4.494	4.073	0.421056	0.107177	1.13328	0.819397	0.000261444	0.0151037	390.281	4.7718	1.84456
Les.5425.1.A1_at	Les.5425	NP_850353	GTP binding [Arabidopsis thaliana]	1e-136	4.532	4.288	3.823	3.416	0.407159	0.243493	0.872413	0.708747	0.000264393	0.0151618	391.398	4.01468	0.740891
Les.3640.1.S1_at	Les.3640	O04161	Ammonium transporter 1 member 2 (LeAMT1;2)	0	12.214	12.049	11.301	11.379	-0.0783823	0.164876	0.670037	0.913296	0.000271958	0.0154818	393.583	11.7356	1.68286
LesAffx.71606.1.S1_s_at	Les.10432	CAA66961	peroxidase [Arabidopsis thaliana]	6e-92	3.958	3.499	2.646	2.993	-0.346456	0.458679	0.50655	1.31168	0.000275676	0.0155797	394.74	3.27407	1.10039
Les.2013.1.A1_at	Les.2013		No hits found		8.879	8.661	7.951	7.728	0.223356	0.21808	0.933078	0.927802	0.000285806	0.016036	397.518	8.30449	0.729249
Les.2141.1.A1_at	Les.2141	AAM78582	RanGAP1 interacting protein [Arabidopsis thaliana]	4e-19	5.797	5.522	4.838	4.993	-0.154322	0.274662	0.529645	0.958629	0.00029055	0.0161857	398.672	5.28758	0.447036
Les.5930.1.S1_at	Les.5930	AAN32641	putative short-chain type alcohol dehydrogenase [Solanum tuberosum]	2e-90	11.206	11.446	10.419	10.567	-0.14837	-0.239554	0.878446	0.787263	0.000299526	0.0165674	401.017	10.9096	1.13886
Les.907.1.A1_at	Les.907		No hits found		7.929	8.072	7.018	7.296	-0.2774	-0.142825	0.776114	0.910688	0.000304398	0.0167183	402.445	7.57878	0.688655
LesAffx.66767.1.S1_at	Les.12802	ABE92798	Protein of unknown function DUF640 [Medicago truncatula]	8e-63	7.803	7.79	7.101	6.999	0.101887	0.0132	0.790316	0.701629	0.000310296	0.0169231	404.204	7.42335	0.548202
Les.2971.1.S1_at	Les.11202	AAQ72500	MADS-box protein 15 [Petunia x hybrida]	1e-35	12.406	11.993	11.492	11.263	0.22931	0.412478	0.730633	0.913801	0.000316066	0.0171181	405.799	11.7883	0.738832
Les.1827.1.A1_at	Les.1827	ABE80161	SNF2-related; HMG-I and HMG-Y, DNA-binding; Bromodomain;	3e-20	7.192	6.833	6.495	6.048	0.446454	0.359533	0.784229	0.697308	0.000323503	0.0174	407.79	6.64203	0.583516
LesAffx.4763.1.S1_at	Les.11202	AAQ72500	MADS-box protein 15 [Petunia x hybrida]	1e-35	10.313	10.275	9.178	9.473	-0.294462	0.0385728	0.802052	1.13509	0.000329786	0.0176164	409.182	9.80991	1.22065
Les.4923.1.S1_at	Les.14030	CAD12767	LHY protein [Phaseolus vulgaris]	1e-41	10.694	10.245	10.065	9.461	0.604147	0.449294	0.783571	0.628718	0.000346839	0.0184014	413.544	10.1165	1.91007
Les.2856.2.A1_at	Les.1440	AAT41738	At5g26800 [Arabidopsis thaliana]	9e-28	8.439	8.575	7.626	7.842	-0.21682	-0.136562	0.732933	0.813191	0.000399795	0.0210676	425.725	8.12055	1.0128
Les.4483.1.S1_at	Les.4483	AAR88435	NAC domain protein [Lycopersicon esculentum]	1e-171	5.743	5.951	4.915	4.938	-0.0230655	-0.208196	1.01351	0.828377	0.000425183	0.022255	431.224	5.38666	1.26574
LesAffx.53053.1.S1_at	Les.6187	CAA65634	PS60 [Nicotiana tabacum]	2e-93	3.281	4.04	2.799	2.864	-0.0648854	-0.758991	1.17664	0.482538	0.000480062	0.02496	442.141	3.24604	0.651453
Les.195.1.S1_at	Les.195		No hits found		5.34	3.9	4.665	3.246	1.4189	1.44029	0.653607	0.674993	0.000485832	0.0250927	443.326	4.28795	1.18353
Les.3972.1.S1_at	Les.2661	CAB46492	expansin9 [Solanum lycopersicum]	1e-145	7.672	8.114	7.331	7.124	0.207449	-0.441354	0.989774	0.340971	0.000491089	0.0251974	444.435	7.56045	0.6654
Les.1936.1.S1_at	Les.4819	P24629	Heat shock cognate 70 kDa protein 1	0	9.544	9.377	8.725	8.702	0.0235947	0.166886	0.675632	0.818923	0.000500449	0.0255098	445.789	9.0871	1.68997
Les.2747.1.S1_at	Les.2747	ABB45810	acetoacetyl-CoA thiolase [Salvia miltiorrhiza]	7e-21	9.093	8.911	8.108	8.293	-0.185406	0.181806	0.617959	0.985171	0.000508655	0.0257597	447.369	8.60137	0.602202
Les.37.1.S1_at	Les.37	Q05537	Basic endochitinase	1e-133	7.614	7.539	6.884	6.975	-0.0907815	0.0747783	0.56394	0.7295	0.000510322	0.0256774	447.695	7.25313	1.37769
Les.191.1.S1_at	Les.191	AAC63088	expansin [Lycopersicon esculentum]	1e-152	7.019	7.021	6.191	6.468	-0.277073	-0.00128951	0.552226	0.82801	0.00051045	0.0255192	447.715	6.67483	0.67902
Les.3777.1.S1_at	Les.3777	CAA59450	twi1 [Solanum lycopersicum]	0	12.664	12.506	11.698	11.703	-0.00518654	0.15884	0.8024	0.966426	0.000555969	0.0276178	455.973	12.1428	0.91808
Les.4885.1.S1_at	Les.4885	ABK28209	unknown [Arabidopsis thaliana]	1e-180	3.742	2.629	2.827	2.101	0.725711	1.11333	0.527469	0.915089	0.000566611	0.0279684	457.615	2.82483	1.0166
Les.1296.1.A1_at	Les.1296		No hits found		7.033	6.864	6.078	6.052	0.0257421	0.168618	0.812427	0.955303	0.000577766	0.0283396	459.761	6.50668	1.12112
Les.1443.1.A1_at	Les.1443		No hits found		3.93	3.743	3.188	3.053	0.13549	0.187721	0.689662	0.741892	0.000591101	0.0288125	462.148	3.47861	1.0757
Les.4355.2.A1_at	Les.3080	Q43517	Ferredoxin-1, chloroplast precursor (Ferredoxin I)	8e-65	8.656	8.481	7.736	7.656	0.0795698	0.174644	0.824472	0.919546	0.000596871	0.028913	463.053	8.13225	0.816886
LesAffx.71577.1.S1_a_at	Les.5825	NP_001064993	Os10g0502600 [Oryza sativa (japonica cultivar-group)]	4e-67	9.985	10.254	9.284	9.231	0.0532957	-0.269193	1.02312	0.700633	0.00060418	0.0290864	464.19	9.68831	1.25983
LesAffx.6614.2.S1_at	CN385868	CAC37358	putative membrane protein [Solanum tuberosum]	5e-75	3.539	3.519	2.517	2.7	-0.183506	0.0192224	0.819099	1.02183	0.000637774	0.0305153	469.604	3.06867	0.784462
Les.2903.1.S1_at	Les.2903	BAA33810	phi-1 [Nicotiana tabacum]	1e-129	7.907	8.859	7.211	7.811	-0.600332	-0.951484	1.04764	0.696483	0.000682523	0.0324573	476.886	7.9471	0.730834
Les.4298.1.S1_s_at	Les.4298	NP_054499	hypothetical protein NitaCp023 [Nicotiana tabacum]	1e-19	13.179	13.098	12.369	12.264	0.104336	0.0816054	0.83362	0.810889	0.000704962	0.0333212	480.03	12.7276	0.666474
Les.4496.1.S1_at	Les.9701	BAD95797	similar to pathogenesis-related protein STH-2 [Solanum	4e-86	12.295	12.226	11.662	11.51	0.152371	0.0688548	0.716215	0.632698	0.000717143	0.0336928	481.519	11.9234	0.864605
Les.1921.1.A1_at	Les.1921	NP_001053388	Os04g0530300 [Oryza sativa (japonica cultivar-group)]	1e-28	7.798	7.791	7.103	6.868	0.234544	0.00656176	0.923122	0.695139	0.000720221	0.0336347	481.914	7.39017	0.737444
LesAffx.37595.1.S1_at	CN385844	NP_181072	unknown protein [Arabidopsis thaliana]	8e-18	6.811	7.707	6.022	6.45	-0.427991	-0.895244	1.25669	0.789439	0.000734325	0.0340893	484.254	6.74741	0.980518
LesAffx.24212.1.S1_at	CN550654	Q8LK56	Transcriptional activator DEMETER (DNA glycosylase-related protein	7e-14	6.59	6.176	6.072	5.211	0.861275	0.41442	0.964844	0.517989	0.000792025	0.0365503	492.181	6.01203	0.814155
Les.619.1.A1_at	Les.619	ABE91787	Protein of unknown function DUF707 [Medicago truncatula]	5e-10	7.732	7.868	7.062	6.981	0.0816517	-0.136456	0.887355	0.669247	0.000792153	0.0363412	492.205	7.41071	0.792537
Les.5799.1.S1_at	Les.5799	NP_181773	triacylglycerol lipase [Arabidopsis thaliana]	1e-163	6.54	6.24	5.834	5.54	0.293939	0.300353	0.69929	0.705703	0.000796128	0.0363099	492.767	6.03869	0.618614
Les.3140.2.S1_at	Les.3140		No hits found		8.725	8.826	8.04	7.957	0.0826784	-0.101406	0.869201	0.685116	0.000800872	0.036314	493.419	8.38715	0.887112
Les.996.1.A1_a_at	Les.996		No hits found		10.383	10.273	9.767	9.546	0.220816	0.110209	0.727088	0.616481	0.00080895	0.0364682	494.485	9.99206	0.546345
Les.2504.1.A1_at	Les.2504	AAW66836	SAMT [Solanum dulcamara]	1e-110	11.528	11.307	10.881	10.631	0.250146	0.221256	0.676103	0.647213	0.000891909	0.039977	505.277	11.087	0.635327
LesAffx.71117.1.S1_at	Les.8474	ABC01897	protein transport SEC13-like protein [Solanum tuberosum]	5e-82	5.329	5.068	4.126	4.778	-0.652128	0.260684	0.290052	1.20286	0.000895115	0.0398914	505.71	4.82511	1.38033
Les.1320.1.A1_at	Les.1320		No hits found		7.252	7.259	6.619	6.432	0.186691	-0.006409	0.826679	0.633579	0.000908322	0.04025	507.618	6.89028	1.22021
Les.420.1.A1_at	Les.420	NP_001055980	Os05g0506000 [Oryza sativa (japonica cultivar-group)]	2e-74	7.617	6.537	6.977	5.963	1.01463	1.08007	0.574245	0.639687	0.000912938	0.040226	508.198	6.77352	1.04196
Les.1169.1.A1_at	Les.1169	ABE92033	expressed protein [Medicago truncatula]	2e-58	8.869	8.887	8.006	8.278	-0.271997	-0.0174868	0.609117	0.863628	0.00091345	0.0400225	508.286	8.5097	0.542709
Les.689.1.A1_at	Les.689		No hits found		6.81	6.381	5.893	5.783	0.109866	0.428394	0.598569	0.917097	0.000915374	0.0398827	508.562	6.2165	0.612397
Les.2066.1.A1_at	Les.2066	ABE83614	conserved hypothetical protein [Medicago truncatula]	6e-32	4.349	4.232	3.377	3.872	-0.494845	0.117242	0.360305	0.972392	0.000919861	0.0398556	509.072	3.95745	0.576562
LesAffx.71493.2.S1_at	Les.9055	CAC35322	hypothetical protein [Linum usitatissimum]	1e-26	7.662	7.706	7.187	7.075	0.11198	-0.0435095	0.631215	0.475726	0.000955507	0.0411713	513.25	7.40742	0.516718
Les.2515.1.A1_at	Les.2515	ABE79809	conserved hypothetical protein [Medicago truncatula]	7e-34	6.243	6.302	5.25	5.927	-0.676926	-0.058824	0.375089	0.993192	0.000967688	0.041467	514.76	5.93065	0.566463
Les.5091.1.S1_at	Les.5091	BAA88221	myb-related transcription factor LBM1 [Nicotiana tabacum]	1e-119	2.745	3.657	2.165	2.581	-0.415529	-0.912077	1.0765	0.579948	0.000968586	0.0412787	514.888	2.78717	0.719528
Les.2198.2.A1_at	Les.2198	AAY89374	beta-amylase 1 [Nicotiana langsdorffii x Nicotiana sanderae]	1e-64	8.831	8.739	8.14	8.091	0.0484489	0.091901	0.647471	0.690923	0.000994999	0.0421739	517.897	8.45001	0.380771
Les.4038.1.S1_at	Les.254	AAL99190	N-hydroxycinnamoyl-CoA:tyramine N-hydroxycinnamoyl transferase	1e-121	6.535	6.948	5.698	6.344	-0.646205	-0.412988	0.603804	0.837021	0.00101731	0.0428865	520.203	6.38115	0.787326
Les.2214.1.A1_at	Les.2214	NP_566572	unknown protein [Arabidopsis thaliana]	4e-37	9.252	9.322	8.454	8.746	-0.29161	-0.070374	0.576255	0.797491	0.00103334	0.043328	522.007	8.9436	0.421779
LesAffx.35136.1.S1_at	AW647925	NP_054559	NADH dehydrogenase subunit 4L [Nicotiana tabacum]	5e-31	11.291	11.058	10.531	10.339	0.192379	0.233848	0.718733	0.760202	0.00103577	0.0431979	522.235	10.8047	0.505251
Les.931.1.A1_at	Les.931		No hits found		9.253	9.542	8.484	8.715	-0.231002	-0.289383	0.827499	0.769118	0.00108245	0.0449043	527.193	8.99836	0.663503
Les.1660.1.A1_at	Les.1660		No hits found		6.605	6.491	5.789	5.506	0.283608	0.114431	0.985053	0.815875	0.00111117	0.0458519	530.178	6.09788	1.32927
Les.97.1.S1_at	Les.97	CAA70100	L-lactate dehydrogenase [Solanum lycopersicum]	0	6.767	7.02	6.219	6.181	0.038124	-0.253774	0.839351	0.547453	0.00112194	0.0460526	531.281	6.54674	0.460513
Les.5090.1.S1_at	Les.5090	NP_191604	unknown protein [Arabidopsis thaliana]	2e-78	11.474	11.434	10.64	10.874	-0.23412	0.0396401	0.560341	0.834101	0.00114835	0.0468901	534.09	11.1053	0.690018
Les.36.1.S1_at	Les.36	AAD31396	ethylene receptor homolog [Lycopersicon esculentum]	0	4.155	3.469	3.537	2.702	0.835803	0.686054	0.767429	0.61768	0.00116259	0.047224	535.433	3.46574	0.842475
Les.5914.1.S1_at	Les.3799	CAG29394	IDS4-like protein [Solanum lycopersicum]	1e-143	9.25	8.989	8.222	8.52	-0.297914	0.260221	0.469396	1.02753	0.00116669	0.0471451	535.842	8.74517	0.88267
Les.4712.1.S1_at	Les.4712	AAM64325	RING-H2 finger protein RHY1a [Arabidopsis thaliana]	3e-23	6.559	6.875	5.893	6.16	-0.267852	-0.316299	0.714894	0.666447	0.00118797	0.0477577	538.126	6.37183	0.566604
Les.2355.2.A1_at	Les.2355	NP_568768	unknown protein [Arabidopsis thaliana]	1e-36	7.673	7.603	6.896	7.108	-0.211732	0.0707783	0.494467	0.776977	0.00120195	0.0480718	539.622	7.3202	0.385196
Les.4304.1.S1_at	Les.4304	CAD90261	expansin12 [Solanum lycopersicum]	4e-99	9.562	10.131	9.174	9.212	-0.0382626	-0.568558	0.918415	0.38812	0.00120836	0.0480816	540.205	9.51985	0.676429
Les.3742.1.S1_at	Les.3742	AAF72099	Pto-responsive gene 1 protein [Lycopersicon esculentum]	1e-110	8.701	8.464	7.768	8.079	-0.311391	0.237097	0.384547	0.933035	0.00121631	0.0481523	540.993	8.25274	1.27468
Les.4150.1.S1_at	Les.4150	BAA32547	mitochondrial small heat shock protein [Solanum lycopersicum]	3e-77	5.475	4.796	4.026	4.412	-0.386325	0.679589	0.38377	1.44968	0.00124016	0.0488485	543.374	4.67724	1.10047

## Sheet: RP output - Alethea DOWN
Annotation					Expression signals & Ratios								Rank Products Output
probe ID	gene ID	GB acc#	GenBank best hit description	e value	Mean ALS	Mean ALW	Mean WS	Mean WW	WS:WW	ALS:ALW	ALW:WW	ALS:WS	p-Values (Down)	q-Values (Down)	RP-Values (Down)	Mean	std.dev
LesAffx.294.1.S1_at	Les.16887	ABE85685	Cyclin-like F-box [Medicago truncatula]	4e-42	2.499	2.774	6.74	7.136	-0.396347	-0.274077	-4.36283	-4.24056	0	0	15.1348	4.78732	3.19734
LesAffx.48939.1.S1_at	Les.12796	NP_680708	unknown protein [Arabidopsis thaliana]	7e-35	3.443	3.084	5.24	5.293	-0.0527305	0.35972	-2.20895	-1.7965	0	0	35.3626	4.26482	1.45315
LesAffx.17191.1.A1_at	CK714770	NP_001043607	Os01g0621900 [Oryza sativa (japonica cultivar-group)]	3e-30	2.198	2.212	4.737	4.281	0.456594	-0.0136332	-2.06914	-2.53936	0	0	44.697	3.35696	1.67162
Les.218.2.S1_at	Les.218	CAD29733	pectin methylesterase [Sesbania rostrata]	5e-39	8.973	9.111	10.692	10.577	0.115001	-0.138324	-1.4658	-1.71913	0	0	64.7326	9.83822	1.51711
LesAffx.607.1.S1_at	Les.9743	NP_680565	unknown protein [Arabidopsis thaliana]	3e-13	4.011	3.992	5.465	5.127	0.338128	0.0191396	-1.13541	-1.45439	0	0	67.3788	4.64878	1.02268
Les.3164.2.S1_at	Les.3164	BAE71259	hypothetical protein [Trifolium pratense]	2e-84	5.875	6.117	7.259	7.102	0.157608	-0.2415	-0.984859	-1.38397	2.56443e-07	0.000285714	104.995	6.58842	1.72461
LesAffx.64333.1.S1_at	Les.11251	NP_565383	unknown protein [Arabidopsis thaliana]	3e-45	7.856	8.202	9.495	9.629	-0.134311	-0.346408	-1.42655	-1.63865	2.56443e-07	0.000285714	105.728	8.79555	2.01255
LesAffx.42596.1.S1_at	Les.7494	BAE48661	Pm27 [Prunus mume]	3e-34	4.624	4.502	5.559	5.747	-0.187893	0.121979	-1.24533	-0.935454	7.69329e-07	0.00075	120.68	5.10824	0.967933
LesAffx.45834.1.S1_at	Les.8138	BAF01758	putative acetyl-coA dehydrogenase [Arabidopsis thaliana]	1e-111	2.226	1.901	3.536	2.758	0.778039	0.324776	-0.856975	-1.31024	1.53866e-06	0.00133333	138.105	2.60537	0.778876
LesAffx.23119.1.A1_at	Les.10720	NP_566847	unknown protein [Arabidopsis thaliana]	2e-46	4.458	4.04	6.18	4.861	1.31857	0.418193	-0.820929	-1.7213	1.7951e-06	0.0014	139.638	4.88466	1.15746
LesAffx.25416.1.S1_at	Les.9463	NP_001044834	Os01g0853800 [Oryza sativa (japonica cultivar-group)]	6e-37	3.809	4.054	5.129	5.298	-0.169341	-0.244443	-1.24401	-1.31911	2.69265e-06	0.00190909	152.542	4.57239	0.978879
Les.4857.2.S1_at	Les.4857	P31583	Ras-related protein RHN1	2e-89	7.189	7.931	8.741	8.866	-0.124874	-0.741901	-0.935569	-1.5526	3.20554e-06	0.00208333	159.544	8.18171	2.3984
LesAffx.21605.1.S1_at	AW621713	AAX55191	hypothetical protein At5g05330 [Arabidopsis thaliana]	6e-20	3.016	2.6	3.122	4.711	-1.5893	0.415507	-2.11079	-0.105983	3.5902e-06	0.00215385	165.383	3.36237	1.19722
LesAffx.70004.1.S1_at	Les.2410	CAA73034	SGRP-1 [Solanum commersonii]	4e-18	3.109	3.425	4.382	4.541	-0.158334	-0.315943	-1.11587	-1.27347	4.10309e-06	0.00213333	168.349	3.86408	0.7651
LesAffx.70101.1.S1_at	Les.11650	NP_196204	unknown protein [Arabidopsis thaliana]	4e-34	3.86	4.11	5.281	4.847	0.434758	-0.250453	-0.736504	-1.42172	4.10309e-06	0.00213333	169.259	4.5244	0.736119
Les.3094.3.S1_at	Les.3094	AAT12274	obtusifoliol 14alpha-demethylase [Solanum chacoense]	1e-112	5.825	6.98	7.936	8.055	-0.119102	-1.155	-1.07548	-2.11138	6.02641e-06	0.0029375	179.94	7.19886	2.80042
Les.463.1.S1_at	Les.463	AAG40279	acetolactate synthase [Solanum ptychanthum]	1e-143	7.263	7.339	8.539	8.314	0.22546	-0.076712	-0.974489	-1.27666	7.43685e-06	0.00341176	186.438	7.86375	0.749508
Les.4876.1.S1_at	Les.11020	P17786	Elongation factor 1-alpha (EF-1-alpha)	0	8.948	9.252	9.918	10.426	-0.507207	-0.303477	-1.17388	-0.970146	7.69329e-06	0.00333333	189.051	9.63592	0.816748
LesAffx.40726.1.S1_at	Les.12334	AAD20458	sterol-C5(6)-desaturase homolog [Nicotiana tabacum]	1e-136	8.589	8.889	9.804	10.073	-0.268378	-0.300254	-1.18333	-1.21521	7.82152e-06	0.00321053	190.744	9.33882	0.938593
LesAffx.69867.1.S1_at	Les.12338	ABB55373	polygalacturonase-like protein-like [Solanum tuberosum]	1e-117	6.033	6.702	7.627	7.439	0.188193	-0.668815	-0.737013	-1.59402	8.46262e-06	0.0033	194.906	6.95007	1.07198
Les.218.3.S1_at	Les.218	CAD29733	pectin methylesterase [Sesbania rostrata]	5e-39	11.271	11.191	12.255	12.196	0.058834	0.0800126	-1.00482	-0.983639	1.00013e-05	0.00371429	201.729	11.728	1.16606
LesAffx.30178.1.S1_at	AI777196	NP_190235	ubiquitin-protein ligase [Arabidopsis thaliana]	8e-71	4.917	4.963	6.215	5.749	0.465638	-0.0462006	-0.786117	-1.29796	1.05142e-05	0.00372727	204.547	5.46097	0.671468
LesAffx.57122.1.S1_at	AI895795	NP_194735	unknown protein [Arabidopsis thaliana]	8e-84	4.373	4.821	5.583	5.636	-0.0526805	-0.447717	-0.815422	-1.21046	1.30786e-05	0.00443478	211.99	5.10329	0.619124
LesAffx.4116.1.S1_at	Les.8183	NP_173538	unknown protein [Arabidopsis thaliana]	2e-72	5.595	6.082	6.854	7.088	-0.233228	-0.487414	-1.00545	-1.25964	1.48737e-05	0.00483333	216.311	6.40468	0.911816
LesAffx.66924.1.S1_at	Les.10412	P93111	Glutamyl-tRNA reductase 1, chloroplast precursor (GluTR)	5e-89	4.508	4.679	5.674	5.55	0.124036	-0.171679	-0.870969	-1.16668	1.52584e-05	0.00476	218.142	5.10281	0.731208
LesAffx.66966.1.S1_at	Les.6303	AAU86897	glycosyl hydrolase family-like protein [Salvia miltiorrhiza]	1e-116	2.258	2.174	3.622	2.63	0.992068	0.0838162	-0.4562	-1.36445	1.55148e-05	0.00465385	218.983	2.67117	1.40202
LesAffx.39973.1.S1_at	Les.7674	ABD91577	beta-1,3-glucanase [Medicago sativa]	1e-107	2.577	3.317	3.746	3.963	-0.217079	-0.740338	-0.64549	-1.16875	1.57713e-05	0.00439286	219.938	3.40073	1.42966
LesAffx.63705.1.S1_at	Les.11271	NP_568839	CSN6A [Arabidopsis thaliana]	4e-96	4.422	5.108	5.826	5.763	0.0629003	-0.686225	-0.654578	-1.4037	1.57713e-05	0.00439286	220.002	5.27988	0.741892
LesAffx.35587.1.S1_at	Les.9845	BAC54828	vacuolar processing enzyme-1b [Nicotiana tabacum]	1e-132	7.2	6.497	8.313	7.162	1.15054	0.703087	-0.665453	-1.1129	1.6797e-05	0.00451724	222.465	7.29274	1.16693
Les.4519.3.S1_at	Les.4519	NP_177993	protein translocase [Arabidopsis thaliana]	1e-140	8.55	8.722	9.542	9.629	-0.0873904	-0.171515	-0.907656	-0.99178	1.87203e-05	0.00486667	228.21	9.11065	0.539229
LesAffx.64531.1.S1_at	Les.10856	BAE48661	Pm27 [Prunus mume]	4e-53	4.667	4.63	5.755	5.426	0.32861	0.0366009	-0.796209	-1.08822	1.96179e-05	0.00493548	229.555	5.11953	0.63324
LesAffx.105.1.S1_at	Les.8274	CAH05089	putative orcinol O-methyltransferase [Rosa gigantea]	2e-67	5.207	5.972	6.73	6.67	0.0595518	-0.765776	-0.697957	-1.52329	2.03872e-05	0.00496875	232.465	6.14491	1.14864
LesAffx.26417.2.S1_at	Les.13086	AAZ85265	CT099 [Lycopersicon pimpinellifolium]	2e-59	10.258	10.363	11.589	11.373	0.215932	-0.104386	-1.01072	-1.33104	2.06437e-05	0.00487879	232.853	10.896	0.907636
Les.2759.1.S1_at	Les.2759	AAT45005	unknown [Xerophyta humilis]	1e-39	7.669	7.561	8.281	8.666	-0.384943	0.108215	-1.10583	-0.612674	2.30799e-05	0.00529412	239.16	8.04424	1.34719
LesAffx.46085.3.S1_at	Les.13468	ABC69418	CYP92B3 [Nicotiana tabacum]	3e-78	5.898	5.238	6.315	6.146	0.168987	0.660405	-0.908154	-0.416736	2.47468e-05	0.00551429	241.635	5.89948	2.02595
Les.3757.1.S1_at	Les.3757	AAA61967	unknown	1e-172	6.353	6.891	8.265	6.778	1.48691	-0.538617	0.113362	-1.91216	2.53879e-05	0.0055	242.958	7.07183	1.59326
LesAffx.12783.1.S1_at	AI485230	NP_192122	transferase, transferring glycosyl groups / transferase,	7e-89	3.047	3.686	3.989	4.498	-0.50859	-0.63893	-0.811604	-0.941945	2.57725e-05	0.00543243	243.771	3.80508	1.9365
Les.5644.1.S1_at	Les.5644	CAC01736	spindle pole body protein-like [Arabidopsis thaliana]	1e-101	3.073	3.245	4.354	3.936	0.418009	-0.171795	-0.690971	-1.28077	2.74394e-05	0.00563158	245.716	3.65227	0.977457
Les.3738.1.A1_at	Les.3738	AAF91469	putative vacuolar proton ATPase subunit E [Lycopersicon esculentum]	1e-119	1.932	1.955	3.263	3.842	-0.578422	-0.0223915	-1.88696	-1.33093	2.89781e-05	0.00579487	247.631	2.74791	1.75123
Les.3716.1.S1_at	Les.3716	CAB91874	SANT/MYB domain protein [Solanum lycopersicum]	2e-37	3.746	3.68	4.72	4.648	0.0719457	0.0660635	-0.967899	-0.973781	3.15425e-05	0.00615	251.552	4.19812	1.12048
LesAffx.20119.1.S1_at	Les.11486	NP_196524	unknown protein [Arabidopsis thaliana]	2e-34	4.32	5.362	5.954	5.875	0.0790949	-1.04276	-0.512168	-1.63402	3.23118e-05	0.00614634	252.447	5.3776	1.23036
LesAffx.70984.1.A1_at	Les.10948	NP_198681	unknown protein [Arabidopsis thaliana]	1e-55	2.728	2.457	3.856	4.232	-0.376358	0.270801	-1.77536	-1.1282	3.44916e-05	0.00640476	256.13	3.31802	1.96543
LesAffx.70708.1.S1_at	Les.3097	AAO41900	putative VAMP protein SEC22 [Arabidopsis thaliana]	8e-58	9.152	9.412	10.2	10.309	-0.108483	-0.260232	-0.896578	-1.04833	3.48763e-05	0.00632558	256.963	9.76816	0.615807
LesAffx.64328.2.S1_at	Les.8636	NP_001044001	Os01g0703600 [Oryza sativa (japonica cultivar-group)]	1e-121	5.8	6.248	6.944	6.855	0.0892108	-0.448939	-0.606472	-1.14462	3.67996e-05	0.00652273	261.177	6.46175	0.59587
Les.3330.1.S1_at	Les.3330	BAE71278	putative fasciclin-like arabinogalactan protein FLA2 [Trifolium	8e-62	6.711	7.516	7.886	8.457	-0.570833	-0.804402	-0.941318	-1.17489	3.96205e-05	0.00686667	264.313	7.64236	1.23532
LesAffx.52881.1.S1_at	Les.13414	NP_001068122	Os11g0571900 [Oryza sativa (japonica cultivar-group)]	1e-17	5.568	5.913	7.002	6.738	0.263601	-0.344953	-0.824822	-1.43338	4.18002e-05	0.00708696	266.988	6.30544	0.86183
Les.2414.1.S1_at	Les.2414	NP_565048	binding [Arabidopsis thaliana]	3e-43	4.953	5.145	6.047	5.811	0.236179	-0.191889	-0.66623	-1.0943	4.18002e-05	0.00708696	267.075	5.48912	0.659911
Les.4839.1.A1_at	Les.4839	CAA12232	histone H1 [Solanum lycopersicum]	5e-40	4.484	4.896	6.149	6.329	-0.179573	-0.411406	-1.43333	-1.66516	4.19285e-05	0.0068125	267.122	5.4645	1.84425
LesAffx.59893.2.S1_at	Les.8143	NP_564679	unknown protein [Arabidopsis thaliana]	3e-41	6.951	7.119	8.064	8.035	0.0293595	-0.167887	-0.915539	-1.11279	4.47493e-05	0.00712245	270.861	7.54221	1.11741
LesAffx.68054.1.S1_at	Les.11984	AAM23263	DnaJ-like protein [Glycine max]	2e-39	7.61	8.097	8.423	8.863	-0.439787	-0.487473	-0.765318	-0.813004	4.68009e-05	0.0073	273.798	8.24803	1.75305
LesAffx.69566.1.S1_at	Les.12199	BAE71305	putative DNA-damage-repair/toleration protein DRT102 [Trifolium	8e-86	4.215	4.022	5.253	4.769	0.484205	0.19263	-0.746079	-1.03765	4.75702e-05	0.00727451	274.243	4.5647	0.803408
Les.3159.3.S1_at	Les.3159	ABF96009	Adapter-related protein complex 1 beta 1 subunit, putative,	1e-123	7.849	8.249	9.161	8.929	0.23186	-0.399463	-0.680416	-1.31174	4.8596e-05	0.00728846	275.913	8.54714	0.612765
LesAffx.63383.2.S1_at	Les.10130	CAB52470	putative protein [Arabidopsis thaliana]	6e-63	7.323	7.275	8.184	8.314	-0.130647	0.0486217	-1.03959	-0.860325	5.42377e-05	0.00798113	281.532	7.77416	0.572281
LesAffx.59895.1.S1_at	Les.11117	ABE81754	Ctr copper transporter [Medicago truncatula]	3e-43	11.869	12.065	12.948	12.798	0.150274	-0.195455	-0.732908	-1.07864	5.57764e-05	0.00805556	282.445	12.42	0.560612
LesAffx.3308.2.S1_at	Les.13240	NP_680721	unknown protein [Arabidopsis thaliana]	7e-87	5.213	5.825	6.376	6.471	-0.0947562	-0.611777	-0.646306	-1.16333	5.74433e-05	0.00814545	283.584	5.97108	0.602779
Les.3308.3.S1_at	Les.3308	CAA72315	putative 21kD protein precursor [Medicago sativa subsp. x varia]	7e-53	5.6	5.995	6.985	6.767	0.218283	-0.395125	-0.771663	-1.38507	6.05206e-05	0.00842857	287.281	6.33697	0.740192
LesAffx.46550.1.S1_at	BG134870	NP_182002	cyclin-dependent protein kinase [Arabidopsis thaliana]	3e-68	7.6	8.904	8.85	9.517	-0.666566	-1.30363	-0.612631	-1.2497	6.6547e-05	0.00910526	292.664	8.7178	1.55153
LesAffx.57392.1.S1_at	Les.10923	NP_200170	aldo-keto reductase/ oxidoreductase [Arabidopsis thaliana]	6e-94	4.807	4.895	5.831	5.704	0.12748	-0.0878455	-0.809128	-1.02445	6.92396e-05	0.00931034	295.525	5.30936	0.597013
Les.5890.1.S1_at	Les.5890	O24381	Plastidic ATP/ADP-transporter	3e-49	8.044	8.421	8.619	9.437	-0.818058	-0.377296	-1.01586	-0.5751	7.12912e-05	0.00942373	297.027	8.63052	1.07835
Les.4705.1.S1_at	Les.4705	AAV36519	phosphosulfolactate synthase-related protein [Lycopersicon	1e-162	5.463	4.524	5.979	4.885	1.09398	0.938708	-0.360418	-0.515687	7.38556e-05	0.0096	299.216	5.21285	1.6387
Les.4844.1.S1_at	Les.4844	ABB76763	YSL transporter 3 [Thlaspi caerulescens]	0	10.025	9.706	10.938	10.46	0.47836	0.319127	-0.753507	-0.91274	7.59072e-05	0.00970492	301.375	10.2825	0.657447
Les.2027.2.S1_at	Les.11711	NP_179957	kinase [Arabidopsis thaliana]	2e-48	7.385	8.563	8.521	9.222	-0.700981	-1.17805	-0.658971	-1.13603	7.60354e-05	0.00956452	301.501	8.42239	1.52399
Les.3036.2.S1_at	Les.3036	AAM63240	unknown [Arabidopsis thaliana]	9e-82	7.424	7.808	8.396	8.837	-0.441545	-0.383635	-1.02911	-0.971199	7.78305e-05	0.00963492	302.77	8.11638	0.755656
LesAffx.46624.1.S1_at	Les.13498	NP_197265	antiporter/ glucose transporter [Arabidopsis thaliana]	1e-124	8.037	8.08	8.75	9.047	-0.297114	-0.0423276	-0.967568	-0.712781	7.88563e-05	0.00960937	303.987	8.47872	0.780534
Les.5579.1.S1_at	Les.5579	BAF43573	pectate lyase [Prunus persica]	0	8.216	8.535	9.709	9.384	0.325135	-0.319778	-0.848294	-1.49321	8.09078e-05	0.00970769	305.632	8.9608	1.45768
LesAffx.57287.1.S1_at	Les.12989	ABE92866	At5g27710 [Medicago truncatula]	9e-96	5.135	5.008	5.569	6.16	-0.591178	0.127129	-1.15219	-0.433886	8.23182e-05	0.00958209	306.603	5.46792	0.500474
Les.2121.1.A1_at	Les.2121	Q7XAD0	Hydroxyproline-rich systemin precursor (Defense-signaling	9e-47	6.266	6.434	7.339	7.085	0.25348	-0.167406	-0.651659	-1.07255	8.23182e-05	0.00958209	306.627	6.78098	0.767082
Les.5617.1.S1_at	Les.5617	AAA84370	beta-galactosidase alpha polypeptide	6e-08	11.753	12.055	12.844	12.774	0.0706785	-0.302902	-0.71821	-1.09179	8.32158e-05	0.00954412	307.028	12.3565	0.835
Les.2027.2.S1_s_at	Les.11711	NP_179957	kinase [Arabidopsis thaliana]	2e-48	8.078	9.084	9.091	9.863	-0.771791	-1.00667	-0.77834	-1.01322	8.39851e-05	0.00949275	307.61	9.02902	1.57357
Les.4487.1.S1_at	Les.4487	CAJ30045	conserved hypothetical protein [Magnetospirillum gryphiswaldense]	2e-24	9.433	9.398	11.04	10.73	0.310147	0.0357068	-1.33269	-1.60713	8.48827e-05	0.00945714	308.212	10.1504	1.27777
LesAffx.286.9.S1_at	CK716206	BAD95790	similar to aquaporin [Solanum lycopersicum]	5e-79	5.864	5.935	7.058	7.227	-0.168845	-0.0708738	-1.29203	-1.19406	9.10373e-05	0.01	313.019	6.52071	1.72874
LesAffx.12514.1.S1_at	BG131539	NP_200209	transcription factor [Arabidopsis thaliana]	1e-17	3.829	4.244	5.109	5.003	0.10547	-0.414944	-0.758825	-1.27924	9.27042e-05	0.0100417	313.781	4.54626	1.37573
LesAffx.1050.2.S1_at	Les.12505	CAB64599	arginine decarboxylase 1 [Datura stramonium]	0	7.128	7.092	8.167	7.744	0.422731	0.0357365	-0.6523	-1.03929	9.8346e-05	0.0105068	317.569	7.53261	0.545556
Les.1847.2.S1_at	Les.1847	NP_198975	unknown protein [Arabidopsis thaliana]	1e-72	5.208	4.857	5.996	5.489	0.507259	0.351589	-0.632162	-0.787831	9.88588e-05	0.0104189	317.919	5.38742	0.705283
LesAffx.66384.1.S1_at	Les.12578		No hits found		5.497	5.815	6.349	6.633	-0.284478	-0.317611	-0.818751	-0.851883	0.000106552	0.01108	322.455	6.07356	0.917574
LesAffx.15284.1.S1_at	Les.8779	ABH07900	auxin repressed/dormancy associated protein [Lycopersicon	2e-57	9.907	9.874	11.348	10.238	1.11014	0.0326663	-0.363487	-1.44096	0.000111681	0.0114605	325.351	10.3418	1.40012
LesAffx.67914.1.S1_at	Les.12258	NP_563640	ATP binding [Arabidopsis thaliana]	1e-112	5.058	5.057	5.834	5.923	-0.0892997	0.00158387	-0.866407	-0.775524	0.000114887	0.0116364	326.844	5.46779	0.492925
Les.1132.1.A1_at	Les.1132	BAE98423	hypothetical protein [Arabidopsis thaliana]	1e-59	4.752	3.451	6.195	2.946	3.24937	1.30152	0.504858	-1.44299	0.000116297	0.0116282	328.141	4.3361	1.70121
LesAffx.35611.1.S1_at	Les.4018	Q40147	Glutamate-1-semialdehyde 2,1-aminomutase, chloroplast precursor (GSA)	0	2.438	2.638	3.139	3.492	-0.353032	-0.199675	-0.854532	-0.701176	0.000116938	0.0115443	328.447	2.92665	0.481212
LesAffx.21763.2.S1_at	Les.11817	NP_201208	unknown protein [Arabidopsis thaliana]	3e-26	7.21	7.762	8.243	8.305	-0.0618342	-0.551962	-0.542374	-1.0325	0.000118477	0.01155	329.567	7.8802	0.610269
LesAffx.38035.1.S1_at	Les.11776	ABE91477	RabGAP/TBC [Medicago truncatula]	3e-75	4.586	4.596	5.493	5.258	0.234991	-0.0106328	-0.662027	-0.907651	0.000119246	0.0114815	329.92	4.98354	0.484497
LesAffx.26417.1.S1_at	Les.13086	AAZ85265	CT099 [Lycopersicon pimpinellifolium]	2e-59	10.466	10.525	11.369	11.375	-0.00605671	-0.0591345	-0.850308	-0.903386	0.000129119	0.0122805	335.738	10.9338	0.566759
LesAffx.44580.1.A1_at	Les.17735	BAD94036	hypothetical protein [Arabidopsis thaliana]	4e-81	3.915	3.979	4.797	4.47	0.326663	-0.0638083	-0.49131	-0.881781	0.000134248	0.0126145	337.862	4.29049	0.850214
LesAffx.59893.1.S1_at	Les.8143	NP_564679	unknown protein [Arabidopsis thaliana]	3e-41	7.398	7.561	8.309	8.278	0.0308864	-0.162174	-0.717363	-0.910424	0.00013771	0.0127857	340.104	7.88641	0.814992
Les.3111.1.S1_at	Les.3111	NP_001066970	Os12g0548200 [Oryza sativa (japonica cultivar-group)]	6e-62	4.1	3.744	4.669	4.56	0.109407	0.356088	-0.815517	-0.568835	0.000140659	0.0129059	341.87	4.26841	0.880659
LesAffx.46815.1.S1_at	Les.5864	AAA80501	unknown	0	9.171	9.767	10.366	10.369	-0.00356785	-0.596505	-0.601893	-1.19483	0.000152455	0.0138256	347.754	9.91815	1.09541
LesAffx.44837.1.S1_at	Les.16243	NP_200582	XBAT32; protein binding / ubiquitin-protein ligase/ zinc ion	6e-78	2.716	2.64	3.77	3.116	0.653544	0.076191	-0.476555	-1.05391	0.000159764	0.0143218	351.258	3.06058	0.720808
LesAffx.3121.1.S1_at	Les.11221	AAM13038	unknown protein [Arabidopsis thaliana]	1e-104	5.434	5.091	5.562	6.288	-0.725609	0.342301	-1.19634	-0.128428	0.000161559	0.0143182	352.676	5.59384	0.547121
LesAffx.40862.1.S1_at	Les.11260	BAF00589	hypothetical protein [Arabidopsis thaliana]	4e-47	7.453	7.904	8.42	8.664	-0.244659	-0.450619	-0.760709	-0.966669	0.000163611	0.0143371	353.804	8.11027	0.555044
Les.228.1.S1_a_at	Les.228	AAT42190	putative proline-rich protein [Nicotiana tabacum]	1e-21	11.757	12.852	12.799	13.569	-0.770425	-1.09416	-0.717794	-1.04153	0.000204642	0.0177333	370.84	12.7443	1.29511
LesAffx.65678.1.S1_at	Les.7983	ABE82074	Protein kinase [Medicago truncatula]	2e-46	5.893	5.837	6.752	6.561	0.190885	0.0559488	-0.723267	-0.858203	0.000205411	0.0176044	371.257	6.26078	0.988975
LesAffx.124.1.S1_at	Les.14945	ABE79318	Plant lipid transfer/seed storage/trypsin-alpha amylase inhibitor	1e-21	8.131	8.74	9.795	9.222	0.573187	-0.608874	-0.481746	-1.66381	0.000210027	0.0178043	372.824	8.97199	2.60125
LesAffx.21585.1.S1_at	Les.7307	ABI16005	Dof4 [Glycine max]	9e-29	9.529	9.723	10.367	10.43	-0.06337	-0.193991	-0.706928	-0.837549	0.000229517	0.0192473	379.691	10.0122	0.640389
Les.3297.3.S1_at	Les.3297	CAK24966	chlorophyll a/b binding protein [Solanum tuberosum]	1e-138	5.966	6.076	6.742	7.184	-0.441792	-0.110602	-1.10749	-0.776299	0.000233748	0.0193936	381.047	6.49208	0.950982
LesAffx.22051.4.S1_at	Les.10159	BAE99267	hypothetical protein [Arabidopsis thaliana]	1e-111	7.334	7.405	8.124	8.133	-0.00857266	-0.0707142	-0.727782	-0.789924	0.000241569	0.0198316	383.439	7.74886	0.648154
LesAffx.68547.1.S1_at	Les.15820	NP_182309	arsenate reductase (glutaredoxin)/ electron transporter/	1e-34	10.451	10.14	11.157	10.89	0.267223	0.311275	-0.750227	-0.706175	0.000251571	0.0204375	386.646	10.6593	0.741165
LesAffx.65352.2.S1_at	Les.6555	NP_567979	unknown protein [Arabidopsis thaliana]	4e-81	6.064	5.727	6.437	6.673	-0.236329	0.337079	-0.945748	-0.37234	0.000251955	0.0202577	386.763	6.22547	0.542106
Les.3048.2.S1_at	Les.3624	ABA81857	ripening regulated protein-like [Solanum tuberosum]	1e-135	9.221	9.311	9.875	10.088	-0.213057	-0.0902605	-0.777301	-0.654505	0.000252468	0.0200918	386.978	9.62364	0.790912
Les.3250.2.S1_at	Les.3250	AAO61674	AKIN gamma [Medicago truncatula]	6e-75	5.258	5.502	6.474	5.992	0.481229	-0.244982	-0.489775	-1.21599	0.000252981	0.0199293	387.209	5.80645	0.789474
Les.4225.1.S1_at	Les.11471	BAA77603	plastidic aldolase [Nicotiana paniculata]	1e-139	12.284	12.962	13.395	13.695	-0.299522	-0.677693	-0.733308	-1.11148	0.00025375	0.01979	387.392	13.0839	1.10898
LesAffx.1458.1.S1_at	Les.11131	NP_177708	unknown protein [Arabidopsis thaliana]	7e-89	5.27	5.767	6.129	6.377	-0.248269	-0.497077	-0.610197	-0.859005	0.000255417	0.0197228	388.025	5.88583	1.7882
LesAffx.41333.2.S1_at	Les.11977	CAC10358	protein phosphatase 2C [Nicotiana tabacum]	2e-21	6.266	5.83	7.206	6.374	0.831946	0.436285	-0.544168	-0.939828	0.000266444	0.0203725	392.163	6.41867	0.711113
Les.3024.2.S1_at	Les.3024	AAY17262	TSC13 protein [Nicotiana benthamiana]	1e-110	8.921	9.188	9.767	9.965	-0.197995	-0.266798	-0.776433	-0.845236	0.000270291	0.020466	393.213	9.46028	0.723945
LesAffx.21675.1.A1_at	Les.9540	NP_001061863	Os08g0431500 [Oryza sativa (japonica cultivar-group)]	1e-46	3.807	3.358	4.519	4.619	-0.0999548	0.449132	-1.26103	-0.711943	0.000275676	0.0206731	394.759	4.07563	1.77489
Les.3048.2.S1_a_at	Les.3624	ABA81857	ripening regulated protein-like [Solanum tuberosum]	1e-135	9.207	9.107	9.868	10.092	-0.224068	0.0996936	-0.985022	-0.66126	0.000294268	0.0218571	399.554	9.56858	0.818448
Les.1079.1.S1_at	Les.1079	AAS75127	GSDL-motif lipase [Agave americana]	6e-97	9.01	9.564	10.014	10.162	-0.147223	-0.553864	-0.598027	-1.00467	0.000297859	0.0219151	400.6	9.68734	1.20039
LesAffx.59282.1.S1_at	Les.8517	NP_565041	GTP binding / translation initiation factor [Arabidopsis thaliana]	1e-88	4.481	4.274	5.132	5.118	0.0140078	0.20737	-0.844258	-0.650896	0.000309527	0.0225607	403.834	4.75136	0.496881
LesAffx.47177.1.S1_at	Les.13075	NP_001051623	Os03g0804800 [Oryza sativa (japonica cultivar-group)]	1e-126	7.128	7.564	8.124	8.119	0.00462495	-0.436572	-0.554862	-0.996058	0.000314271	0.0226944	405.259	7.73372	0.55402
LesAffx.64314.1.S1_at	Les.12604	NP_001056026	Os05g0513300 [Oryza sativa (japonica cultivar-group)]	1e-23	7.171	7.299	8.154	7.998	0.156031	-0.127741	-0.699093	-0.982865	0.000316451	0.0226422	405.888	7.65567	0.600123
LesAffx.61790.1.S1_at	Les.6808	NP_568509	calcium ion binding [Arabidopsis thaliana]	4e-74	5.259	5.022	5.906	5.725	0.180846	0.236663	-0.702839	-0.647023	0.000320169	0.0227	406.933	5.47796	0.554883
Les.2998.2.S1_at	Les.2998	ABE90980	DnaJ domain, putative [Medicago truncatula]	1e-72	6.33	6.557	7.347	6.999	0.348439	-0.226483	-0.442123	-1.01704	0.000329401	0.0231441	409.097	6.80849	0.688761
LesAffx.4981.1.S1_at	Les.13328	NP_196320	pepsin A [Arabidopsis thaliana]	3e-73	6.336	7.272	7.287	8.015	-0.727516	-0.936222	-0.742954	-0.951659	0.000333248	0.0232054	409.928	7.22758	1.55588
LesAffx.3110.2.S1_at	Les.10795	ABE90051	Fatty acid hydroxylase, putative [Medicago truncatula]	4e-90	8.053	8.306	8.812	9.052	-0.240153	-0.253889	-0.745973	-0.759709	0.000336069	0.0231947	410.476	8.55594	0.586557
LesAffx.59059.2.S1_at	Les.11708	NP_564983	transferase, transferring glycosyl groups / transferase,	3e-60	2.751	3.462	3.197	4.368	-1.17105	-0.710991	-0.906544	-0.446486	0.000336197	0.023	410.501	3.4444	1.58013
Les.2955.2.S1_at	Les.2955	NP_193723	unknown protein [Arabidopsis thaliana]	3e-92	6.956	7.063	7.715	7.779	-0.0648163	-0.106553	-0.716445	-0.758182	0.000336453	0.0228174	410.582	7.37831	0.863532
Les.3292.2.S1_at	Les.4496	AAU00066	pathogenesis-related protein 10 [Solanum virginianum]	8e-75	9.799	9.736	10.781	10.155	0.62587	0.0636274	-0.4192	-0.981443	0.000342993	0.0230603	412.498	10.1176	0.552167
LesAffx.45912.1.S1_at	Les.8167	ABB86252	Per1-like family protein [Solanum tuberosum]	9e-98	5.795	5.958	6.478	6.676	-0.197613	-0.162834	-0.717816	-0.683036	0.000346326	0.0230855	413.394	6.2265	0.521529
Les.32.2.S1_a_at	Les.32	AAD44161	cryptochrome 1 [Lycopersicon esculentum]	0	8.258	8.27	9.234	8.802	0.431995	-0.0113395	-0.532127	-0.975462	0.000347352	0.0229576	413.759	8.64085	0.683385
Les.4980.1.S1_at	Les.4980	AAD37433	ferulate-5-hydroxylase [Lycopersicon esculentum x Lycopersicon	1e-165	5.013	5.416	6.12	5.862	0.257722	-0.402358	-0.44625	-1.10633	0.00035043	0.0229664	414.299	5.60255	0.882016
LesAffx.67256.1.S1_at	Les.13496	O04940	Phosphatidate cytidylyltransferase (CDP-diglyceride synthetase)	1e-116	7.332	7.148	7.921	8.026	-0.105191	0.184174	-0.878294	-0.588929	0.000355174	0.0230833	415.266	7.60647	0.487804
LesAffx.42207.1.S1_at	Les.8791	NP_193521	unknown protein [Arabidopsis thaliana]	2e-74	2.909	2.994	3.906	4	-0.0948254	-0.0850383	-1.00599	-0.996207	0.000356071	0.0229504	415.653	3.45242	0.901518
Les.5311.1.S1_at	Les.5311	AAM98127	expressed protein [Arabidopsis thaliana]	8e-59	7.169	7.812	8.357	8.274	0.0834303	-0.643264	-0.462101	-1.1888	0.000358764	0.0229344	416.505	7.90287	1.38716
LesAffx.58460.1.S1_at	Les.16900	NP_179663	unknown protein [Arabidopsis thaliana]	3e-54	2.513	2.848	3.492	3.292	0.199945	-0.335089	-0.444358	-0.979393	0.000359277	0.0227805	416.742	3.03599	0.633423
Les.1852.3.S1_at	Les.1852	AAT40106	putative UDP-glucose dehydrogenase 2 [Nicotiana tabacum]	1e-132	7.7	8.209	8.668	8.762	-0.0941603	-0.508505	-0.55332	-0.967664	0.00035979	0.022629	416.887	8.33498	0.72159
LesAffx.1461.1.S1_at	Les.12805	NP_187644	RNA polymerase II transcription factor/ transcription factor/ zinc	1e-94	6.65	6.616	7.423	7.364	0.0590118	0.0348091	-0.748108	-0.772311	0.000384793	0.024008	422.923	7.0131	0.775622
Les.5556.1.S1_at	Les.5556	NP_191795	unknown protein [Arabidopsis thaliana]	1e-143	3.501	3.733	4.182	4.449	-0.266829	-0.232664	-0.715308	-0.681143	0.000395051	0.0244524	424.688	3.9661	0.846087
Les.5511.1.A1_at	Les.13089	AAD31522	THA4 [Zea mays]	3e-27	3.035	2.729	3.597	4.178	-0.580436	0.30609	-1.44896	-0.562429	0.000396205	0.0243307	424.998	3.38447	1.29477
Les.2820.1.S1_at	Les.6407	CAA36612	unnamed protein product [Solanum tuberosum]	1e-133	6.696	6.791	7.543	7.526	0.0167042	-0.0941403	-0.735308	-0.846153	0.000397743	0.0242344	425.317	7.13887	0.512394
LesAffx.39266.1.S1_at	Les.11892	NP_974889	unknown protein [Arabidopsis thaliana]	1e-107	7.336	7.522	8.165	8.111	0.0546143	-0.186151	-0.588765	-0.82953	0.000437877	0.0264729	434.032	7.78354	0.44032
LesAffx.55353.1.S1_at	Les.12486	AAQ08202	acyl-ACP thioesterase FATB [Helianthus annuus]	1e-112	10.5	10.733	11.346	11.371	-0.0253488	-0.232928	-0.638076	-0.845655	0.000454033	0.0272385	437.317	10.9875	0.498758
Les.4379.2.S1_at	Les.4359	P07370	Chlorophyll a-b binding protein 1B, chloroplast precursor (LHCII	1e-145	10.635	11	11.568	11.756	-0.187615	-0.364594	-0.755785	-0.932763	0.000456982	0.0272061	438.201	11.2398	0.836234
Les.658.1.S1_at	Les.658	AAM63092	unknown [Arabidopsis thaliana]	6e-17	7.681	7.95	8.981	8.494	0.487077	-0.268643	-0.544077	-1.2998	0.000474676	0.0280455	441.191	8.27647	0.866752
Les.1994.2.S1_at	Les.1994	AAF09840	hypothetical protein DR_0254 [Deinococcus radiodurans R1]	8e-08	6.891	6.738	7.434	7.598	-0.164645	0.152863	-0.860417	-0.542909	0.000486088	0.0285038	443.409	7.16512	0.565205
LesAffx.71661.1.S1_s_at	X51576	XP_001005117	PREDICTED: hypothetical protein [Mus musculus]	2e-29	5.487	5.027	6.773	6.454	0.318993	0.460375	-1.42671	-1.28533	0.000493909	0.0287463	445.041	5.93521	1.88807
LesAffx.65568.1.S1_at	Les.8330	NP_568123	nucleobase:cation symporter [Arabidopsis thaliana]	1e-34	5.847	5.655	6.718	6.062	0.655793	0.191802	-0.406996	-0.870986	0.000500833	0.0289333	445.811	6.07081	0.798798
Les.2179.2.S1_at	Les.2179	ABE93453	RNA-binding protein Lupus La [Medicago truncatula]	5e-36	3.254	3.214	3.98	3.78	0.1997	0.0394391	-0.566024	-0.726284	0.000513143	0.0294265	448.09	3.55702	0.589072
Les.2414.3.S1_at	Les.2414	NP_565048	binding [Arabidopsis thaliana]	3e-43	3.49	3.412	4.31	3.992	0.318327	0.0779929	-0.580062	-0.820396	0.000522246	0.0297299	449.703	3.80113	0.423485
LesAffx.65336.1.S1_at	Les.6554	NP_194380	EMB1374; transcription regulator [Arabidopsis thaliana]	1e-59	6.139	6.249	6.853	7.042	-0.18869	-0.109238	-0.793292	-0.713841	0.000522631	0.0295362	449.836	6.57089	0.465394
LesAffx.65563.1.S1_at	Les.13630	NP_201154	unknown protein [Arabidopsis thaliana]	1e-59	6.526	6.542	7.252	7.32	-0.0684629	-0.0157926	-0.778241	-0.725571	0.000524298	0.0294173	450.179	6.90986	0.466357
LesAffx.23309.1.S1_at	AI777449	ABD28387	Asp/Glu racemase [Medicago truncatula]	1e-27	7.314	7.28	7.431	8.371	-0.939877	0.0337861	-1.09095	-0.117291	0.000536735	0.0299	452.514	7.59916	1.17392
Les.4413.1.A1_at	Les.4413	ZP_00874766	hypothetical protein SsuiDRAFT_1635 [Streptococcus suis 89/1591]	2e-16	10.426	10.436	11.098	11.265	-0.16643	-0.0100944	-0.828813	-0.672477	0.000562252	0.0310993	456.776	10.8061	0.564573
Les.3163.2.S1_at	Les.3163	ABE79575	YT521-B-like protein [Medicago truncatula]	3e-53	10.463	10.358	11.288	10.929	0.359002	0.104872	-0.570654	-0.824784	0.00058187	0.0319577	460.621	10.7593	0.529155
LesAffx.47218.1.S1_at	Les.12961	NP_568941	catalytic [Arabidopsis thaliana]	1e-122	3.237	3.72	3.955	4.304	-0.349351	-0.483681	-0.583742	-0.718073	0.000613027	0.0334336	465.753	3.80398	1.25814
LesAffx.56564.1.S1_at	Les.11629	ABB17078	L-galactose dehydrogenase [Nicotiana langsdorffii x Nicotiana	1e-124	6.302	6.776	7.207	7.321	-0.114594	-0.47372	-0.545646	-0.904772	0.00061431	0.0332708	465.935	6.90132	0.69929
LesAffx.53857.1.S1_at	Les.14852	NP_193305	arsenate reductase (glutaredoxin)/ electron transporter/	4e-39	8.245	8.346	9.605	8.953	0.651595	-0.101187	-0.606527	-1.35931	0.000636364	0.0342276	469.266	8.78726	0.967963
LesAffx.2998.2.S1_at	Les.10764	AAF16649	T23J18.3 [Arabidopsis thaliana]	2e-71	7.421	7.469	7.991	8.18	-0.189066	-0.0476895	-0.711065	-0.569688	0.000640467	0.0342123	470.089	7.76543	0.561802
LesAffx.70414.1.S1_at	Les.10997	BAA19769	SRC2 [Glycine max]	2e-37	6.488	7.129	7.558	7.558	-0.000818173	-0.641572	-0.42891	-1.06966	0.000640723	0.0339932	470.234	7.1833	0.542925
Les.3330.2.S1_at	Les.3330	BAE71278	putative fasciclin-like arabinogalactan protein FLA2 [Trifolium	8e-62	8.854	9.523	9.726	10.206	-0.47983	-0.668918	-0.683549	-0.872637	0.000651237	0.0343176	471.945	9.57712	1.08297
Les.3365.2.S1_at	Les.9692	AAY47048	dehydroascorbate reductase [Lycopersicon esculentum]	1e-118	4.292	4.249	5.055	4.847	0.20824	0.0430545	-0.598013	-0.763198	0.000653802	0.0342215	472.395	4.61084	0.572617
LesAffx.37887.1.A1_at	Les.9902	AAV88073	hypothetical protein 9 [Ipomoea batatas]	5e-39	5.744	5.71	6.301	6.399	-0.0979467	0.0337134	-0.688375	-0.556715	0.000675984	0.0351467	476.092	6.03831	1.06862
LesAffx.64906.1.S1_at	Les.11644	NP_187400	unknown protein [Arabidopsis thaliana]	3e-72	4.436	4.713	5.151	5.261	-0.109788	-0.277152	-0.547359	-0.714723	0.000690986	0.0356887	478.101	4.89027	0.641669
Les.3564.1.A1_at	Les.3564	NP_196482	GTP binding / translation elongation factor [Arabidopsis thaliana]	9e-61	7.271	7.279	8.082	7.987	0.0947088	-0.00730575	-0.708464	-0.810478	0.000701628	0.036	479.676	7.65487	0.540751
Les.4011.3.S1_at	Les.10412	P93111	Glutamyl-tRNA reductase 1, chloroplast precursor (GluTR)	5e-89	9.162	9.393	10.057	10.047	0.0105073	-0.231637	-0.653202	-0.895346	0.000724708	0.0369412	482.627	9.66472	0.513213
Les.3699.1.S1_at	Les.3699	AAK29384	MAP kinase phosphatase [Lycopersicon esculentum]	1e-100	3.634	3.561	4.421	4.008	0.413867	0.0730409	-0.446709	-0.787535	0.00073471	0.0372078	484.309	3.90599	0.715477
LesAffx.53231.1.S1_at	Les.8730	AAK84008	beta-amylase PCT-BMYI [Solanum tuberosum]	3e-91	9.343	9.327	9.815	10.018	-0.202856	0.0157899	-0.690856	-0.47221	0.000743941	0.0374323	485.571	9.62544	0.427944
Les.672.1.S1_at	Les.672	NP_001048917	Os03g0140100 [Oryza sativa (japonica cultivar-group)]	9e-59	8.777	8.519	9.599	9.039	0.559814	0.2576	-0.52004	-0.822254	0.000763944	0.0381923	488.167	8.98358	0.581613
LesAffx.66166.1.S1_at	Les.11149	AAC49376	GmCK3p	5e-84	3.922	3.927	4.331	4.442	-0.110798	-0.00447798	-0.515105	-0.408785	0.000767534	0.0381274	488.554	4.1554	0.592933
Les.4979.1.S1_at	Les.14845	AAY41879	cinnamoyl-CoA reductase [Lycopersicon esculentum]	1e-141	6.734	6.273	7.187	7.081	0.106348	0.461046	-0.807846	-0.453148	0.00076856	0.0379367	488.752	6.81895	0.800469
LesAffx.34223.1.S1_at	Les.4468	NP_564287	unknown protein [Arabidopsis thaliana]	1e-55	9.016	9.314	10.004	9.78	0.224229	-0.297256	-0.466731	-0.988216	0.000797538	0.0391195	492.962	9.52863	0.592167
Les.2942.1.S1_at	Les.2942	Q43364	Elongation factor TuB, chloroplast precursor (EF-TuB)	2e-70	10.665	11.012	11.52	11.723	-0.202728	-0.346626	-0.711398	-0.855296	0.00080677	0.039325	494.168	11.2301	0.502775
Les.423.1.S1_at	Les.14150	NP_195822	unknown protein [Arabidopsis thaliana]	3e-20	4.178	4.156	5.552	3.715	1.8372	0.0223629	0.440857	-1.37399	0.000834979	0.0404472	497.684	4.40055	1.41009
LesAffx.71463.2.S1_at	Les.6102	NP_173822	ARL1; heat shock protein binding / unfolded protein binding	3e-40	4.949	5.499	5.966	5.671	0.294928	-0.549356	-0.17224	-1.01652	0.000836646	0.0402778	497.971	5.52102	0.499155
LesAffx.6068.1.S1_at	Les.973	AAO89565	ZIP [Nicotiana tabacum]	1e-108	6.229	5.969	6.887	6.704	0.182802	0.259587	-0.735499	-0.658714	0.000845621	0.0404601	499.18	6.44726	0.520892
Les.4385.2.S1_at	Les.4385	CAI48070	ABC transporter protein [Capsicum chinense]	9e-99	10.532	10.638	11.515	11.086	0.429418	-0.105911	-0.448409	-0.983737	0.0008796	0.0418293	503.361	10.9427	0.557648
LesAffx.60153.1.S1_at	Les.7576	AAC72337	nodulin [Glycine max]	1e-83	2.337	3.165	3.416	3.529	-0.11383	-0.827902	-0.364534	-1.07861	0.000880369	0.0416121	503.452	3.11172	1.55821
LesAffx.69215.1.S1_at	Les.5437	NP_176678	unknown protein [Arabidopsis thaliana]	1e-114	10.656	10.911	11.508	11.496	0.0127864	-0.254791	-0.584282	-0.851859	0.000903321	0.0424398	506.93	11.1429	0.801726
LesAffx.69961.1.S1_at	Les.7114	AAM64745	unknown [Arabidopsis thaliana]	9e-27	6.161	6.263	6.982	6.746	0.23582	-0.101471	-0.483807	-0.821098	0.000904475	0.0422395	507.107	6.53807	0.47349
LesAffx.70234.1.S1_at	Les.11752	ABK28447	unknown [Arabidopsis thaliana]	6e-80	4.312	4.496	5.42	4.953	0.467014	-0.184624	-0.456797	-1.10843	0.000930632	0.0432024	510.464	4.79515	0.641715
LesAffx.53474.1.S1_at	Les.6355	AAM63268	putative leucine-rich repeat disease resistance protein	7e-63	6.289	6.697	6.962	7.362	-0.399808	-0.407923	-0.664423	-0.672538	0.000934607	0.0431302	510.858	6.82758	0.500459
LesAffx.23563.1.A1_at	Les.14983		No hits found		3.644	3.443	4.68	3.472	1.2074	0.201178	-0.028839	-1.03506	0.000944224	0.0433176	511.916	3.80983	0.97452
Les.836.2.S1_a_at	Les.14477	AAR83854	induced stolon tip protein [Capsicum annuum]	8e-27	8.764	9.066	9.841	9.532	0.30899	-0.302212	-0.466384	-1.07759	0.00097551	0.0444912	515.623	9.30069	0.597091
LesAffx.67629.1.S1_at	Les.12099	AAL23677	Serine/threonine Kinase [Persea americana]	1e-120	6.603	5.846	7.103	6.336	0.767523	0.756908	-0.489606	-0.500221	0.000977433	0.0443198	515.826	6.47185	0.933909
LesAffx.1475.1.S1_at	Les.11711	NP_179957	kinase [Arabidopsis thaliana]	2e-48	8.22	9.306	9.249	9.781	-0.532759	-1.08602	-0.47584	-1.0291	0.00100154	0.0451503	518.481	9.13878	1.89738
Les.3160.1.S1_at	Les.4819	P24629	Heat shock cognate 70 kDa protein 1	0	12.514	12.718	13.319	13.312	0.0068473	-0.20465	-0.593561	-0.805058	0.00101423	0.0454598	519.735	12.9656	0.512944
LesAffx.69164.1.S1_at	Les.12418	NP_564374	unknown protein [Arabidopsis thaliana]	6e-47	2.939	2.802	3.464	3.387	0.0767173	0.136765	-0.585125	-0.525077	0.0010359	0.0461657	522.274	3.14805	0.487083
Les.5853.1.S1_at	Les.5853	NP_197096	ATP binding [Arabidopsis thaliana]	0	2.803	2.821	3.536	3.027	0.508936	-0.0179524	-0.205751	-0.73264	0.0010377	0.045983	522.513	3.04672	0.643076
Les.5885.2.S1_at	Les.11769	AAL90919	At1g30400/T4K22_12 [Arabidopsis thaliana]	4e-23	7.518	7.833	8.308	8.342	-0.033266	-0.315038	-0.508677	-0.790449	0.00104103	0.0458701	522.903	8.00034	0.801866
Les.3971.2.A1_at	Les.9919	NP_850045	unknown protein [Arabidopsis thaliana]	2e-69	5.516	5.574	6.773	6.37	0.402752	-0.0584593	-0.796219	-1.25743	0.00111771	0.0489719	530.87	6.05842	1.51339
LesAffx.62946.1.S1_at	AW219917	ABD28621	Protein of unknown function DUF266, plant [Medicago truncatula]	2e-12	4.369	4.419	5.044	5.084	-0.0401267	-0.0505427	-0.66448	-0.674896	0.00113335	0.0493799	532.478	4.72878	0.490357
LesAffx.21441.2.A1_at	Les.11799	NP_001060067	Os07g0573400 [Oryza sativa (japonica cultivar-group)]	3e-91	5.426	5.404	5.969	6.046	-0.0767994	0.0224086	-0.641611	-0.542403	0.00113874	0.0493389	533.016	5.71128	1.09274
LesAffx.66014.1.S1_at	Les.9950	CAB87765	putative protein [Arabidopsis thaliana]	2e-47	6.666	6.979	7.517	7.467	0.0499374	-0.313279	-0.487358	-0.850574	0.00114912	0.0495138	534.195	7.15718	0.774431
LesAffx.61521.1.S1_at	Les.6658	AAD11584	hypothetical protein [Arabidopsis thaliana]	9e-41	2.526	2.624	3.436	3.013	0.422941	-0.0978242	-0.389663	-0.910428	0.00115258	0.0493901	534.493	2.89991	0.434058
Les.5199.1.S1_at	Les.5199	CAB40995	auxilin-like protein [Arabidopsis thaliana]	2e-57	3.313	3.167	3.869	3.778	0.0914845	0.145286	-0.610171	-0.55637	0.00115412	0.0491858	534.659	3.53174	0.499201
Les.4262.1.S1_at	Les.4262	CAB52141	GAL83 protein [Solanum tuberosum]	1e-119	7.387	7.518	8.552	7.696	0.856041	-0.131711	-0.177684	-1.16543	0.00115797	0.0490815	535	7.78824	1.04633
Les.3343.2.S1_at	Les.13227	ABE78686	Cyclin-like F-box; Serine/threonine protein phosphatase, BSU1	6e-72	11.007	11.244	11.887	11.765	0.121476	-0.236589	-0.521351	-0.879417	0.00115912	0.0488649	535.146	11.476	0.458592
LesAffx.31317.1.S1_at	Les.10023	BAE46411	hypothetical protein [Solanum tuberosum]	1e-151	8.88	8.992	9.705	9.687	0.0176297	-0.11235	-0.695104	-0.825084	0.00116284	0.0487581	535.474	9.31627	0.593194
LesAffx.58659.1.S1_at	Les.9870	BAD43281	unknown protein [Arabidopsis thaliana]	1e-59	3.534	4.184	4.646	4.452	0.193417	-0.649554	-0.268713	-1.11168	0.00116669	0.0486578	535.87	4.20386	0.541158
LesAffx.23347.1.S1_at	AI776728	NP_569016	unknown protein [Arabidopsis thaliana]	4e-30	7.176	8.006	8.049	8.614	-0.56483	-0.82964	-0.608444	-0.873254	0.00116797	0.0484521	535.983	7.96128	1.21834

## Sheet: RP Output - Salt UP
Annotation					Expression signals & Ratios								Rank Products Output
probe ID	gene ID	GB acc#	GenBank best hit description	e value	Mean ALS	Mean ALW	Mean WS	Mean WW	WS:WW	ALS:ALW	ALW:WW	ALS:WS	p-Values (Up)	q-Values (Up)	RP-Values (Up)	Mean	std.dev
Les.23.1.S1_at	Les.23	AAF04915	jasmonic acid 2 [Lycopersicon esculentum]	0	7.5	5.698	7.439	5.613	1.82617	1.80217	0.0845338	0.0605316	0	0	16.0956	6.56243	1.35785
Les.1132.1.A1_at	Les.1132	BAE98423	hypothetical protein [Arabidopsis thaliana]	1e-59	4.752	3.451	6.195	2.946	3.24937	1.30152	0.504858	-1.44299	0	0	25.4222	4.3361	1.70121
Les.195.1.S1_at	Les.195		No hits found		5.34	3.9	4.665	3.246	1.4189	1.44029	0.653607	0.674993	0	0	45.1547	4.28795	1.18353
Les.3974.1.A1_at	Les.3234	P01076	Metallocarboxypeptidase inhibitor precursor (MCPI)	5e-38	9.901	9.083	9.9	8.208	1.69156	0.817879	0.874892	0.00120859	1.28222e-07	0.00025	84.7805	9.27278	1.97425
Les.420.1.A1_at	Les.420	NP_001055980	Os05g0506000 [Oryza sativa (japonica cultivar-group)]	2e-74	7.617	6.537	6.977	5.963	1.01463	1.08007	0.574245	0.639687	3.84665e-07	0.000428571	104.887	6.77352	1.04196
Les.4705.1.S1_at	Les.4705	AAV36519	phosphosulfolactate synthase-related protein [Lycopersicon	1e-162	5.463	4.524	5.979	4.885	1.09398	0.938708	-0.360418	-0.515687	3.84665e-07	0.000428571	113.968	5.21285	1.6387
LesAffx.3299.1.A1_at	Les.13952	NP_194461	transcription factor/ zinc ion binding [Arabidopsis thaliana]	8e-25	6.262	5.549	6.623	5.23	1.3934	0.712906	0.319147	-0.361346	3.84665e-07	0.000428571	114.51	5.91574	0.985093
Les.3266.2.S1_at	Les.3266	ABD65173	acetylornithine deacetylase, putative [Brassica oleracea]	1e-102	9.833	9.127	9.93	8.72	1.20921	0.706208	0.406648	-0.096349	7.69329e-07	0.000666667	125.796	9.4026	1.26989
Les.2403.1.S1_at	Les.2403	NP_181216	UDP-glycosyltransferase/ transferase, transferring glycosyl groups	3e-69	6.831	6.349	6.348	5.369	0.979539	0.481312	0.980427	0.482199	7.69329e-07	0.000666667	129.546	6.22434	2.22487
LesAffx.17345.1.S1_at	Les.3981	AAZ85242	putative S-adenosylmethionine decarboxylase proenzyme [Lycopersicon	3e-69	8.915	8.251	9.676	8.385	1.29084	0.664198	-0.134448	-0.76109	1.53866e-06	0.0012	138.741	8.80666	1.08903
LesAffx.62577.1.S1_at	Les.16574	AAF79503	F20N2.15 [Arabidopsis thaliana]	1e-46	7.704	6.83	8.221	7.261	0.959498	0.874412	-0.431345	-0.516431	2.17977e-06	0.00154545	145.73	7.50404	0.714692
Les.3266.3.S1_at	Les.3266	ABD65173	acetylornithine deacetylase, putative [Brassica oleracea]	1e-102	11.294	10.649	11.404	10.299	1.10479	0.64422	0.350181	-0.110386	4.23131e-06	0.00275	164.448	10.9115	0.957586
LesAffx.53061.1.S1_at	Les.13325	CAB87430	alpha-galactosidase-like protein [Arabidopsis thaliana]	1e-42	6.155	5.123	6.462	5.591	0.87122	1.03229	-0.467965	-0.306891	4.7442e-06	0.00284615	167.52	5.83256	1.81134
LesAffx.23510.1.S1_at	Les.8718	AAD51623	seed maturation protein PM35 [Glycine max]	8e-20	5.214	4.758	5.933	4.494	1.43935	0.456585	0.263454	-0.719312	5.38531e-06	0.003	174.008	5.0998	0.720786
Les.1675.1.S1_at	Les.1675	NP_194094	unknown protein [Arabidopsis thaliana]	5e-79	7.175	6.525	6.265	4.914	1.35086	0.649935	1.61108	0.910152	5.64175e-06	0.00293333	176.624	6.22015	2.64373
Les.3071.1.S1_at	Les.3071	AAN14410	bifunctional lysine-ketoglutarate reductase/saccharopine	6e-87	3.382	2.21	3.367	2.645	0.722518	1.17246	-0.434582	0.0153557	6.92397e-06	0.003375	184.481	2.90097	1.01379
Les.3740.1.S1_at	Les.3035	Q41480	Aspartic protease inhibitor 1 precursor (pA1) (gCDI-A1) (STPIA)	2e-72	6.331	5.445	6.297	4.911	1.386	0.885863	0.534739	0.0346049	7.05219e-06	0.00323529	185.396	5.74595	1.43011
Les.5032.1.S1_at	Les.5032	NP_568437	TUB8 [Arabidopsis thaliana]	0	5.743	5.092	5.823	4.799	1.02387	0.651566	0.292701	-0.0795983	8.20618e-06	0.00355556	191.416	5.36432	0.655424
LesAffx.68047.1.S1_at	Les.12639	NP_564590	triacylglycerol lipase [Arabidopsis thaliana]	8e-78	5.176	4.659	5.839	4.73	1.10832	0.517695	-0.0715139	-0.662141	8.59085e-06	0.00352632	192.65	5.10101	1.29232
LesAffx.23119.1.A1_at	Les.10720	NP_566847	unknown protein [Arabidopsis thaliana]	2e-46	4.458	4.04	6.18	4.861	1.31857	0.418193	-0.820929	-1.7213	8.71907e-06	0.0034	193.958	4.88466	1.15746
LesAffx.18735.1.A1_at	Les.6179	YP_538888	ribosomal protein S3 [Solanum bulbocastanum]	2e-43	4.203	3.287	3.818	2.86	0.958338	0.915348	0.427148	0.384158	8.71907e-06	0.0034	194.833	3.54203	0.87052
Les.3124.1.S1_at	Les.3124	BAF01980	protein phosphatase 2C [Arabidopsis thaliana]	8e-08	8.484	7.8	8.927	8.04	0.887078	0.683898	-0.239586	-0.442767	9.87306e-06	0.0035	202.564	8.31293	0.702175
Les.5940.1.S1_at	Les.5940	AAT57637	non-inducible immunity 1 [Lycopersicon esculentum]	0	6.454	5.727	6.269	5.566	0.703262	0.727423	0.161031	0.185192	1.03859e-05	0.00352174	205.422	6.00418	1.28697
LesAffx.67629.1.S1_at	Les.12099	AAL23677	Serine/threonine Kinase [Persea americana]	1e-120	6.603	5.846	7.103	6.336	0.767523	0.756908	-0.489606	-0.500221	1.24375e-05	0.00404167	214.871	6.47185	0.933909
Les.3124.3.S1_at	Les.3124	BAF01980	protein phosphatase 2C [Arabidopsis thaliana]	8e-08	9.437	8.701	9.704	8.949	0.754513	0.736497	-0.248743	-0.266759	1.53866e-05	0.0048	222.732	9.19786	0.679973
Les.4488.1.S1_at	Les.8977	AAA34171	threonine deaminase	0	11.029	9.977	10.057	9.61	0.447164	1.05232	0.366408	0.971561	1.65406e-05	0.00496154	225.694	10.1682	1.22991
Les.4885.1.S1_at	Les.4885	ABK28209	unknown [Arabidopsis thaliana]	1e-180	3.742	2.629	2.827	2.101	0.725711	1.11333	0.527469	0.915089	1.87203e-05	0.00540741	229.033	2.82483	1.0166
Les.5186.1.S1_at	Les.16531	AAP86215	poly(A) polymerase [Arabidopsis thaliana]	2e-52	5.745	5.045	5.728	4.971	0.756755	0.699989	0.0741913	0.017426	2.05155e-05	0.00571429	233.62	5.37225	0.568632
LesAffx.1.1.S1_at	Les.3299	AAV36809	arginase 2 [Lycopersicon esculentum]	0	8.633	7.887	7.627	6.756	0.87072	0.745108	1.13104	1.00543	2.12848e-05	0.00553333	235.511	7.72584	2.03567
Les.2620.3.S1_at	Les.2620	NP_563980	protein binding [Arabidopsis thaliana]	5e-89	8.789	8.34	9.657	8.357	1.30034	0.448852	-0.0163699	-0.867857	2.12848e-05	0.00553333	235.568	8.78591	0.728763
Les.2569.1.S1_at	Les.3624	ABA81857	ripening regulated protein-like [Solanum tuberosum]	1e-135	5.35	4.894	5.731	4.441	1.29056	0.456024	0.452845	-0.381694	2.1413e-05	0.0053871	236.109	5.10378	0.831728
Les.5499.1.S1_at	Les.5499	NP_001044503	Os01g0794400 [Oryza sativa (japonica cultivar-group)]	1e-101	9.423	8.619	9.545	8.869	0.67559	0.803695	-0.250132	-0.122027	2.20541e-05	0.005375	237.335	9.11373	0.601172
Les.1828.1.A1_at	Les.1828		No hits found		7.033	6.756	6.073	4.632	1.44128	0.276563	2.12408	0.959364	2.42339e-05	0.00572727	242.576	6.12348	1.37478
Les.4772.1.S1_at	Les.4772	NP_001062528	Os08g0564100 [Oryza sativa (japonica cultivar-group)]	0	7.552	7.032	7.775	6.832	0.943072	0.520074	0.199883	-0.223114	2.42339e-05	0.00572727	242.734	7.29799	0.543098
Les.36.1.S1_at	Les.36	AAD31396	ethylene receptor homolog [Lycopersicon esculentum]	0	4.155	3.469	3.537	2.702	0.835803	0.686054	0.767429	0.61768	2.43621e-05	0.00542857	243.688	3.46574	0.842475
Les.305.3.S1_at	Les.305		No hits found		7.855	7.411	8.532	7.343	1.18889	0.444427	0.0676445	-0.676818	2.69265e-05	0.00583333	247.601	7.78513	0.888837
Les.1389.1.S1_at	Les.1389	P93224	Nonspecific lipid-transfer protein 2 precursor (LTP 2)	1e-36	11.345	10.88	11.137	9.949	1.18761	0.464712	0.931103	0.208201	2.73112e-05	0.00575676	248.226	10.8279	1.32572
Les.3621.1.S1_at	Les.11202	AAQ72500	MADS-box protein 15 [Petunia x hybrida]	1e-35	10.475	9.701	10.031	9.145	0.8857	0.774562	0.555559	0.444421	2.89781e-05	0.00594737	250.811	9.8378	0.908691
Les.5167.1.S1_at	Les.5167	NP_191117	binding [Arabidopsis thaliana]	1e-174	6.226	5.2	5.79	5.238	0.552254	1.02636	-0.0377	0.436403	2.98756e-05	0.00597436	252.414	5.6134	2.62967
Les.305.2.S1_at	Les.305		No hits found		8.077	7.587	8.659	7.604	1.05484	0.489884	-0.0174721	-0.582429	3.32094e-05	0.006475	259.299	7.98185	0.663224
LesAffx.23563.1.A1_at	Les.14983		No hits found		3.644	3.443	4.68	3.472	1.2074	0.201178	-0.028839	-1.03506	3.53892e-05	0.00673171	263.278	3.80983	0.97452
LesAffx.35587.1.S1_at	Les.9845	BAC54828	vacuolar processing enzyme-1b [Nicotiana tabacum]	1e-132	7.2	6.497	8.313	7.162	1.15054	0.703087	-0.665453	-1.1129	3.62867e-05	0.0067381	265.007	7.29274	1.16693
Les.2403.2.S1_at	Les.2403	NP_181216	UDP-glycosyltransferase/ transferase, transferring glycosyl groups	3e-69	6.486	5.809	5.739	5.79	-0.0514014	0.676337	0.0192275	0.746966	3.94922e-05	0.00716279	268.301	5.9561	1.96359
Les.3415.1.S1_at	Les.3415	Q9ARF9	4-hydroxyphenylpyruvate dioxygenase (4HPPD) (HPD) (HPPDase)	2e-09	9.59	8.952	9.497	8.758	0.739883	0.637441	0.194607	0.0921654	4.57751e-05	0.00811364	276.272	9.19921	0.575107
Les.3267.1.S1_at	Les.3267	AAP97493	UDP-Glc-4-epimerase [Solanum tuberosum]	1e-116	5.788	5.35	6.565	5.486	1.07944	0.438024	-0.135881	-0.777292	4.94935e-05	0.00857778	278.741	5.79735	0.674133
LesAffx.33607.2.S1_s_at	Les.244	P10967	1-aminocyclopropane-1-carboxylate oxidase homolog (Protein E8)	1e-150	4.497	4.03	4.042	3.222	0.819795	0.46701	0.808052	0.455267	5.12886e-05	0.00869565	280.912	3.94768	1.00553
Les.423.1.S1_at	Les.14150	NP_195822	unknown protein [Arabidopsis thaliana]	3e-20	4.178	4.156	5.552	3.715	1.8372	0.0223629	0.440857	-1.37399	5.30837e-05	0.00880851	282.678	4.40055	1.41009
LesAffx.23486.1.S1_at	Les.13822	AAK56924	circadian clock coupling factor ZGT [Nicotiana tabacum]	1e-57	3.314	2.652	3.607	2.449	1.15791	0.6621	0.203018	-0.292795	5.83408e-05	0.00947917	286.862	3.00582	1.11377
Les.157.1.S1_at	Les.157	CAA09593	sucrose synthase [Solanum lycopersicum]	0	8.605	8.134	7.643	6.737	0.90533	0.471473	1.39652	0.962668	6.34697e-05	0.010102	291.579	7.77966	0.901676
LesAffx.6294.1.S1_at	Les.12860	NP_190908	unknown protein [Arabidopsis thaliana]	4e-33	7.371	6.828	7.904	7.017	0.886623	0.543468	-0.189551	-0.532707	7.02654e-05	0.01096	297.053	7.27986	1.12877
Les.3299.2.A1_s_at	Les.3299	AAV36809	arginase 2 [Lycopersicon esculentum]	0	9.922	9.249	8.609	7.868	0.740436	0.673473	1.38021	1.31325	7.50096e-05	0.0114706	301.274	8.91197	1.79851
Les.249.1.S1_at	Les.249	P54767	Glutamate decarboxylase (GAD) (ERT D1)	0	7.003	6.238	6.878	6.312	0.565972	0.76478	-0.0742684	0.12454	7.83434e-05	0.01175	303.843	6.6079	1.11796
LesAffx.66270.1.S1_at	Les.6888	ABJ91227	CBL-interacting protein kinase 21 [Populus trichocarpa]	1e-32	7.56	7.03	7.675	7.117	0.557996	0.529475	-0.0868639	-0.115385	7.92409e-05	0.0116604	304.617	7.34569	0.885618
Les.35.1.S1_at	Les.35	AAD31397	ethylene receptor homolog [Lycopersicon esculentum]	0	3.675	3.056	3.355	2.67	0.685577	0.618467	0.386566	0.319457	8.9114e-05	0.0128704	311.163	3.18914	0.621443
Les.2255.1.S1_at	Les.2255	NP_564139	unknown protein [Arabidopsis thaliana]	1e-148	9.893	9.277	10.031	9.337	0.69354	0.615792	-0.0605492	-0.138297	9.05244e-05	0.0128364	312.182	9.63438	0.429306
Les.85.1.S1_at	Les.85	AAC49124	ethylene receptor	0	6.642	6.172	6.662	5.8	0.861935	0.469785	0.371738	-0.0204121	0.00010668	0.0148571	322.528	6.3192	0.460476
Les.1650.1.A1_at	Les.1650	CAC34420	tropinone reductase I [Solanum tuberosum]	1e-102	8.486	7.66	7.809	7.333	0.476094	0.826512	0.32722	0.677638	0.000114374	0.0156491	328.17	7.82184	2.04594
Les.4089.1.S1_at	Les.4089		No hits found		8.678	7.942	8.766	8.247	0.518963	0.736182	-0.305301	-0.0880825	0.000115271	0.0155	328.584	8.40806	1.01168
LesAffx.22898.1.S1_at	BM413132	BAA95789	KED [Nicotiana tabacum]	2e-11	7.756	6.81	6.465	5.989	0.475652	0.946795	0.820032	1.29117	0.000123734	0.0163559	331.834	6.75513	1.23144
LesAffx.44224.1.S1_at	AI487590	P06254	NAD(P)H-quinone oxidoreductase subunit 1, chloroplast (NAD(P)H	9e-82	5.491	4.56	4.552	4.153	0.399026	0.931062	0.407461	0.939497	0.000138351	0.0179833	338.938	4.68915	0.731545
Les.3267.2.S1_at	Les.3267	AAP97493	UDP-Glc-4-epimerase [Solanum tuberosum]	1e-116	6.738	6.424	7.476	6.419	1.05701	0.313815	0.00518692	-0.738007	0.000138992	0.0177705	339.291	6.76391	0.643088
LesAffx.41333.2.S1_at	Les.11977	CAC10358	protein phosphatase 2C [Nicotiana tabacum]	2e-21	6.266	5.83	7.206	6.374	0.831946	0.436285	-0.544168	-0.939828	0.000148609	0.0186935	344.597	6.41867	0.711113
Les.3095.1.S1_at	Les.3095	AAM34773	nam-like protein 10 [Petunia x hybrida]	6e-62	8.2	7.684	8.404	7.676	0.728118	0.515803	0.00787612	-0.204438	0.000159508	0.019746	350.014	7.99088	0.411725
LesAffx.11323.1.A1_at	AI899336	YP_817513	cytochrome b6/f complex subunit IV [Coffea arabica]	7e-42	8.887	8.053	8.211	7.71	0.501113	0.834189	0.343243	0.676319	0.000160405	0.0195469	350.74	8.21497	0.720979
LesAffx.61165.1.S1_at	Les.16699	ABE91845	hypothetical protein MtrDRAFT_AC146914g39v1 [Medicago truncatula]	2e-83	7.608	7.199	8.068	7.258	0.810212	0.408747	-0.058838	-0.460304	0.000181049	0.0217231	359.686	7.53323	0.521597
Les.5957.1.S1_at	Les.5957	AAT01418	putative stress-responsive protein [Tamarix androssowii]	4e-66	7.691	7.345	8.131	7.09	1.04141	0.346538	0.255221	-0.439649	0.000207719	0.0245455	371.429	7.56429	0.772981
Les.3479.1.S1_at	Les.3479	AAK27688	sulfate transporter 2 [Lycopersicon esculentum]	0	7.342	6.383	6.555	6.312	0.242579	0.959417	0.0709546	0.787793	0.00021195	0.0246716	372.638	6.6481	0.660426
Les.4021.1.A1_at	Les.15550	NP_850100	unknown protein [Arabidopsis thaliana]	2e-26	10.634	10.276	11.038	10.049	0.989123	0.358086	0.226736	-0.404301	0.000224003	0.0256912	377.208	10.4995	0.856009
Les.1275.1.A1_at	Les.1275	NP_195130	protein binding / ubiquitin-protein ligase/ zinc ion binding	6e-13	5.832	5.39	5.414	4.615	0.799672	0.442271	0.775463	0.418062	0.000229517	0.025942	379.145	5.31274	1.28469
LesAffx.34603.1.S1_at	Les.12620	NP_172826	6-phosphogluconolactonase/ catalytic [Arabidopsis thaliana]	2e-80	8.47	8.104	9.515	8.577	0.937615	0.36538	-0.472768	-1.045	0.000231312	0.0257714	379.697	8.66657	0.715159
LesAffx.823.1.S1_at	BI208926	BAA05473	tumor-related protein [Nicotiana glauca x Nicotiana langsdorffii]	6e-26	3.477	2.662	4.07	2.66	1.41021	0.814675	0.00210858	-0.59343	0.000235671	0.0258873	381.007	3.21728	1.37752
LesAffx.65757.1.S1_at	Les.1580	NP_193120	transferase [Arabidopsis thaliana]	2e-52	10.318	9.85	10.708	9.959	0.749118	0.467677	-0.108414	-0.389855	0.000236697	0.0256389	381.193	10.2088	0.74189
Les.3071.2.S1_at	Les.3071	AAN14410	bifunctional lysine-ketoglutarate reductase/saccharopine	6e-87	3.832	3.103	4.04	3.355	0.684503	0.728899	-0.252076	-0.20768	0.000243621	0.0260274	383.286	3.58256	1.06174
LesAffx.15284.1.S1_at	Les.8779	ABH07900	auxin repressed/dormancy associated protein [Lycopersicon	2e-57	9.907	9.874	11.348	10.238	1.11014	0.0326663	-0.363487	-1.44096	0.000247724	0.0261081	384.833	10.3418	1.40012
LesAffx.16672.1.S1_at	Les.10316	NP_198084	catalytic [Arabidopsis thaliana]	3e-63	7.308	6.624	7.621	7.051	0.570269	0.683858	-0.427271	-0.313682	0.000247981	0.0257867	384.894	7.15112	0.837089
Les.7.1.S1_at	Les.7	AAF73132	homogentisate 1,2-dioxygenase [Lycopersicon esculentum]	0	7.643	7.129	7.876	7.201	0.675101	0.514554	-0.0723583	-0.232906	0.000259777	0.0266579	388.921	7.46249	0.561119
Les.3383.1.S1_at	Les.8243	AAL29212	putative acyl-CoA synthetase [Capsicum annuum]	1e-109	9.659	9.253	9.758	8.938	0.819487	0.405983	0.31499	-0.098514	0.000261572	0.0264935	389.356	9.40195	1.90156
LesAffx.24212.1.S1_at	CN550654	Q8LK56	Transcriptional activator DEMETER (DNA glycosylase-related protein	7e-14	6.59	6.176	6.072	5.211	0.861275	0.41442	0.964844	0.517989	0.000262085	0.0262051	389.577	6.01203	0.814155
LesAffx.20903.1.S1_at	Les.9551	AAM65899	pollen allergen-like protein [Arabidopsis thaliana]	2e-45	4.504	4.104	4.317	3.384	0.932823	0.400368	0.71936	0.186905	0.000262085	0.0262051	389.594	4.07723	0.898741
LesAffx.730.1.S1_at	Les.9187	BAE98467	hypothetical protein [Arabidopsis thaliana]	8e-77	5.122	4.828	5.585	4.65	0.934314	0.294297	0.177628	-0.462389	0.000262213	0.0255625	389.615	5.04615	0.6788
Les.5129.1.S1_at	Les.5129	CAA88492	TAF-2 [Nicotiana tabacum]	0	5.961	5.311	5.681	5.173	0.508019	0.650568	0.137989	0.280538	0.000276061	0.0265802	393.308	5.53152	0.458314
LesAffx.52470.1.S1_at	Les.7392	NP_188937	unknown protein [Arabidopsis thaliana]	6e-68	8.399	8.075	9.297	8.375	0.921889	0.323912	-0.299518	-0.897495	0.000278626	0.0265	394.259	8.53661	0.69914
LesAffx.27006.1.S1_at	BE463063	NP_563644	unknown protein [Arabidopsis thaliana]	7e-25	4.466	4.076	5.069	4.218	0.851311	0.389689	-0.141536	-0.603159	0.000297474	0.0279518	399.24	4.45709	0.62213
Les.5017.1.A1_at	Les.5017	NP_190199	MYB111; DNA binding / transcription factor [Arabidopsis thaliana]	1e-40	11.23	10.715	10.752	10.086	0.665777	0.514293	0.629411	0.477927	0.000308886	0.0286786	402.914	10.6956	0.920468
Les.2459.1.S1_at	Les.2459	CAA58594	Petunia Shaggy kinase 4 [Petunia x hybrida]	1e-124	7.349	6.971	8.137	7.16	0.977252	0.377566	-0.188743	-0.78843	0.000311707	0.0286	403.716	7.40432	1.03024
Les.2001.1.S1_at	Les.2001	BAD95796	hypothetical protein [Solanum lycopersicum]	2e-41	9.492	9.252	10.284	9.13	1.15399	0.239474	0.122577	-0.791935	0.000316323	0.028686	405.385	9.53921	1.00542
LesAffx.69647.2.S1_at	AI774131	BAA95791	wound inducive gene [Nicotiana tabacum]	1e-31	8.609	8.274	9.439	8.439	1.00035	0.334354	-0.164565	-0.830557	0.000316323	0.028686	405.405	8.69038	1.08295
LesAffx.10444.1.S1_at	Les.2768	CAC10358	protein phosphatase 2C [Nicotiana tabacum]	2e-59	9.49	9.102	10.202	9.41	0.792065	0.38738	-0.307937	-0.712622	0.000323247	0.0286477	407.333	9.55119	0.429497
Les.3267.3.A1_at	Les.3267	AAP97493	UDP-Glc-4-epimerase [Solanum tuberosum]	1e-116	8.766	8.302	8.96	8.207	0.753267	0.463507	0.095357	-0.194403	0.000327221	0.0286742	408.135	8.55881	0.636292
Les.1889.1.A1_at	Les.1889		No hits found		8.905	8.366	8.641	8.018	0.623358	0.538411	0.348168	0.263221	0.000334017	0.0289444	409.794	8.48254	0.480816
Les.3021.1.S1_at	Les.3021	P00061	Cytochrome c	4e-59	12.7	12.144	12.179	11.536	0.642338	0.556605	0.607389	0.521656	0.000351199	0.0300989	413.953	12.1397	0.619967
Les.2173.1.A1_at	Les.10126	ABE78360	NAD-dependent epimerase/dehydratase [Medicago truncatula]	9e-87	6.837	6.502	6.363	5.47	0.892505	0.334674	1.03208	0.474245	0.000368765	0.0312609	418.237	6.29311	0.81488
Les.986.1.S1_at	Les.9509	AAU29198	mitochondrial malate dehydrogenase [Lycopersicon esculentum]	0	7.655	7.025	7.729	7.057	0.672535	0.630178	-0.0312668	-0.0736238	0.000384024	0.0322043	421.443	7.36659	0.853862
Les.3756.1.S1_a_at	Les.3756	Q43710	Proteinase inhibitor type-2 TR8 precursor (Proteinase inhibitor	1e-129	14.115	13.418	13.6	13.195	0.404233	0.697	0.222632	0.515398	0.000425824	0.0353298	430.236	13.582	0.577785
Les.3035.1.A1_at	Les.3035	Q41480	Aspartic protease inhibitor 1 precursor (pA1) (gCDI-A1) (STPIA)	2e-72	12.717	12.066	12.298	11.771	0.527381	0.650794	0.29515	0.418563	0.000427106	0.0350632	430.524	12.213	0.96179
Les.5196.1.S1_at	Les.5196	NP_172353	unknown protein [Arabidopsis thaliana]	0	6.223	5.722	6.165	5.566	0.599456	0.50138	0.156452	0.0583756	0.000446724	0.0362917	434.813	5.919	0.604139
Les.3611.1.S1_at	Les.3611	AAA19157	biotin-containing subunit of methylcrotonyl-CoA carboxylase	0	4.539	3.98	4.601	4.036	0.565568	0.558867	-0.0556044	-0.0623051	0.000447878	0.0360103	435.109	4.28909	0.365785
Les.2.1.S1_at	Les.2	AAF70821	beta-galactosidase [Lycopersicon esculentum]	0	6.007	5.768	6.508	5.401	1.10715	0.238703	0.3672	-0.50125	0.000452622	0.0360204	436.069	5.92085	0.727635
Les.5374.1.S1_at	Les.5374	ABE93220	Sugar transporter [Medicago truncatula]	1e-180	5.152	4.467	4.466	3.982	0.484465	0.684853	0.48512	0.685509	0.000461982	0.0363939	438.067	4.51658	1.18191
LesAffx.25097.1.S1_at	Les.5999		No hits found		8.107	7.822	8.207	7.541	0.665875	0.284949	0.281106	-0.0998206	0.000493012	0.03845	444.311	7.9189	1.04778
LesAffx.62131.1.S1_at	Les.7934	ABB72802	L-allo-threonine aldolase-related protein [Solanum tuberosum]	1e-113	8.563	8.048	8.768	8.182	0.586311	0.514397	-0.13338	-0.205294	0.000495192	0.0382376	444.722	8.39021	0.382405
LesAffx.62138.1.S1_at	AW737374	AAB58314	Cpm7 [Craterostigma plantagineum]	7e-20	3.491	2.513	2.83	2.471	0.35897	0.978329	0.0420764	0.661435	0.000514425	0.0393333	448.561	2.82625	0.763036
LesAffx.44224.1.A1_at	AI487590	P06254	NAD(P)H-quinone oxidoreductase subunit 1, chloroplast (NAD(P)H	9e-82	10.223	9.822	8.93	8.158	0.771987	0.400381	1.66455	1.29295	0.000514681	0.0389709	448.644	9.28301	1.1899
Les.4333.1.S1_at	Les.4467	P27056	Nonspecific lipid-transfer protein 1 precursor (LTP 1)	2e-51	13.209	12.887	13.14	12.195	0.944499	0.322222	0.691426	0.0691492	0.000523529	0.0392596	450.1	12.8577	0.564031
Les.2844.1.S1_at	Les.2198	AAY89374	beta-amylase 1 [Nicotiana langsdorffii x Nicotiana sanderae]	1e-64	10.711	10.183	10.793	10.242	0.550832	0.528247	-0.0590666	-0.0816516	0.000550071	0.0408571	454.333	10.4823	0.642091
Les.3583.1.A1_at	Les.4496	AAU00066	pathogenesis-related protein 10 [Solanum virginianum]	8e-75	8.285	8.017	7.719	6.781	0.938057	0.268739	1.23585	0.566533	0.000553789	0.0407453	454.885	7.70029	1.67996
Les.1617.2.S1_s_at	Les.1146	P36181	Heat shock cognate protein 80	0	11.861	11.37	12.234	11.649	0.584356	0.490716	-0.279135	-0.372776	0.000572766	0.0417477	458.028	11.7783	0.419385
Les.4686.1.S1_at	Les.4686	NP_172333	electron transporter/ thiol-disulfide exchange intermediate	1e-58	9.726	9.173	10.057	9.53	0.527082	0.552462	-0.356336	-0.330957	0.000572894	0.0413704	458.047	9.62144	0.453746
Les.2844.2.A1_at	Les.2198	AAY89374	beta-amylase 1 [Nicotiana langsdorffii x Nicotiana sanderae]	1e-64	9.686	8.97	9.447	9.091	0.356299	0.715314	-0.120057	0.238958	0.000594307	0.0425229	461.645	9.2984	0.854984
LesAffx.18338.1.S1_at	BI922036	YP_053183	PSII 10KDa phosphoprotein [Nymphaea alba]	2e-33	10.407	9.942	8.526	7.83	0.696006	0.465088	2.1119	1.88099	0.000635338	0.0450455	468.688	9.17636	1.43043
Les.5253.1.S1_at	Les.5253	NP_195732	unknown protein [Arabidopsis thaliana]	3e-44	8.043	7.423	7.924	7.475	0.448903	0.620204	-0.0528278	0.118473	0.000637902	0.0448198	469.107	7.7162	0.534365
Les.4021.2.S1_at	Les.15550	NP_850100	unknown protein [Arabidopsis thaliana]	2e-26	9.228	9.114	10.33	9.166	1.16398	0.113662	-0.0517238	-1.10204	0.000640339	0.0445893	469.402	9.45915	1.14229
LesAffx.44424.1.S1_at	CN385286	AAD39604	F23M19.3 [Arabidopsis thaliana]	9e-47	5.488	4.956	5.758	5.212	0.546437	0.532662	-0.256216	-0.26999	0.00064957	0.0448319	470.972	5.35371	0.544395
Les.3267.2.S1_a_at	Les.3267	AAP97493	UDP-Glc-4-epimerase [Solanum tuberosum]	1e-116	7.309	6.853	7.876	7.132	0.743843	0.455468	-0.278852	-0.567228	0.000701116	0.0479649	478.821	7.29254	0.822481

## Sheet: RP Output - Salt DOWN
Annotation					Expression signals & Ratios								Rank Products Output
probe ID	gene ID	GB acc#	GenBank best hit description	e value	Mean ALS	Mean ALW	Mean WS	Mean WW	WS:WW	ALS:ALW	ALW:WW	ALS:WS	p-Values (Down)	q-Values (Down)	RP-Values (Down)	Mean	std.dev
Les.1610.1.S1_at	Les.1610	AAT57675	proline oxidase/dehydrogenase 2 [Nicotiana tabacum]	0	4.967	7.141	4.33	7.451	-3.12115	-2.1739	-0.31015	0.637095	0	0	4.22277	5.97207	1.51669
LesAffx.59706.1.S1_at	Les.6258	NP_200668	unknown protein [Arabidopsis thaliana]	1e-24	3.773	6.103	3.302	6.291	-2.98946	-2.32963	-0.188116	0.471716	0	0	4.72558	4.86737	1.59347
LesAffx.56740.2.S1_at	Les.8236	AAM62736	unknown [Arabidopsis thaliana]	2e-54	3.838	5.601	3.832	5.924	-2.09188	-1.76308	-0.323017	0.00578295	0	0	12.1281	4.79871	1.0754
LesAffx.70522.1.S1_at	Les.10205	BAA03413	EDGP precursor [Daucus carota]	2e-48	2.356	4.15	2.721	3.982	-1.26098	-1.79307	0.167735	-0.364355	0	0	30.7487	3.30214	0.953983
Les.4288.1.S1_at	Les.4288	NP_001065749	Os11g0148500 [Oryza sativa (japonica cultivar-group)]	0	3.941	5.337	3.759	5.437	-1.67762	-1.39671	-0.0994025	0.181505	0	0	37.9645	4.61834	1.37019
Les.5139.1.S1_at	Les.11154	CAA61158	SIEP1L protein [Beta vulgaris subsp. vulgaris]	1e-78	8.967	10.167	7.768	9.005	-1.23758	-1.19985	1.16119	1.19893	0	0	52.6254	8.97661	1.0901
Les.5523.1.S1_at	Les.5523	ABD32520	Blue (type 1) copper domain [Medicago truncatula]	3e-57	7.065	8.678	7.781	8.764	-0.982774	-1.61246	-0.0863558	-0.716038	0	0	54.4247	8.07189	1.62259
LesAffx.68107.1.S1_at	Les.9042	AAG43554	Avr9/Cf-9 rapidly elicited protein 231 [Nicotiana tabacum]	7e-51	3.803	5.654	3.04	4.011	-0.970931	-1.85081	1.64324	0.763365	0	0	60.0268	4.1271	1.20545
Les.4008.2.S1_at	Les.15757	AAZ08349	xyloglucan endotransglycosylase/hydrolase 16 protein [Lycopersicon	1e-162	10.118	11.231	10.279	11.459	-1.17961	-1.11305	-0.227453	-0.160894	1.28222e-07	0.000111111	71.3087	10.7718	1.53098
Les.4008.1.S1_at	Les.15757	AAZ08349	xyloglucan endotransglycosylase/hydrolase 16 protein [Lycopersicon	1e-162	10.412	11.431	10.446	11.636	-1.1902	-1.01857	-0.205258	-0.0336343	1.28222e-07	0.000111111	80.203	10.9809	1.58291
Les.228.1.S1_at	Les.228	AAT42190	putative proline-rich protein [Nicotiana tabacum]	1e-21	11.358	12.682	12.331	13.135	-0.803417	-1.32415	-0.452924	-0.973652	3.84665e-07	0.000272727	111.451	12.3763	1.43027
Les.3233.1.S1_at	Les.16021	NP_189598	unknown protein [Arabidopsis thaliana]	7e-46	5.598	6.463	5.609	6.656	-1.04739	-0.864869	-0.192995	-0.0104721	3.84665e-07	0.000272727	112.959	6.08138	0.655793
Les.2616.1.A1_at	Les.2616	ABE87977	Domain of unknown function, putative [Medicago truncatula]	2e-13	6.018	6.891	5.696	6.839	-1.1428	-0.873162	0.0516291	0.32127	3.84665e-07	0.000272727	113.903	6.36093	1.0192
LesAffx.30145.1.S1_at	Les.10870	NP_172940	unknown protein [Arabidopsis thaliana]	1e-54	8.977	9.977	9.253	10.219	-0.9664	-1.00024	-0.241898	-0.275742	7.69329e-07	0.0004	128.733	9.60645	1.0494
LesAffx.56167.1.S1_at	Les.13242	AAG30141	glutathione S-transferase [Arabidopsis thaliana]	1e-38	2.952	3.739	2.881	4.238	-1.35721	-0.786992	-0.499373	0.0708489	7.69329e-07	0.0004	129.614	3.45255	1.0595
Les.1821.1.A1_at	Les.1821		No hits found		8.351	9.293	8.433	9.4	-0.966841	-0.942537	-0.106648	-0.0823435	8.97551e-07	0.0004375	132.448	8.86931	1.34001
LesAffx.59059.2.S1_at	Les.11708	NP_564983	transferase, transferring glycosyl groups / transferase,	3e-60	2.751	3.462	3.197	4.368	-1.17105	-0.710991	-0.906544	-0.446486	1.92332e-06	0.000882353	142.324	3.4444	1.58013
LesAffx.59059.1.S1_at	Les.11708	NP_564983	transferase, transferring glycosyl groups / transferase,	3e-60	6.047	7.004	6.525	7.377	-0.852052	-0.957408	-0.373013	-0.478369	2.17977e-06	0.000944444	143.746	6.7382	1.32675
Les.4530.1.S1_at	Les.4530	AAS46244	xyloglucan endotransglucosylase-hydrolase XTH9 [Lycopersicon	1e-160	4.529	6.087	4.915	5.319	-0.403483	-1.55774	0.768318	-0.385937	2.17977e-06	0.000944444	143.811	5.21268	1.28264
Les.5884.1.S1_at	Les.5884	AAQ96377	miraculin-like protein [Solanum brevidens]	4e-25	6.516	7.439	3.883	4.844	-0.961037	-0.923663	2.59496	2.63234	2.17977e-06	0.000944444	143.827	5.67078	1.80908
Les.4140.1.S1_at	Les.4140	Q84XB3	Ethylene-responsive transcription factor 1 (Ethylene-responsive	1e-115	4.642	5.586	4.218	5.244	-1.02571	-0.943795	0.341587	0.423504	2.17977e-06	0.000944444	144.857	4.92243	0.966654
LesAffx.68294.1.S1_at	Les.12855	ABE84491	PPAK motif; Heavy metal transport/detoxification protein [Medicago	4e-69	2.97	3.689	3.133	4.303	-1.1697	-0.719442	-0.613634	-0.163376	2.30799e-06	0.000818182	147.724	3.52374	0.903518
Les.4459.1.S1_s_at	Les.4459		No hits found		8.648	9.735	9.243	9.926	-0.682967	-1.08637	-0.191216	-0.594622	2.82087e-06	0.000956522	152.56	9.38811	1.71561
LesAffx.32359.1.S1_at	Les.10999	CAC42086	putative peroxidase [Solanum tuberosum]	1e-148	6.357	7.358	6.575	7.297	-0.722342	-1.00115	0.0607094	-0.218098	2.9491e-06	0.000958333	154.904	6.89675	1.08821
Les.228.1.S1_a_at	Les.228	AAT42190	putative proline-rich protein [Nicotiana tabacum]	1e-21	11.757	12.852	12.799	13.569	-0.770425	-1.09416	-0.717794	-1.04153	3.07732e-06	0.00096	155.496	12.7443	1.29511
LesAffx.46550.1.S1_at	BG134870	NP_182002	cyclin-dependent protein kinase [Arabidopsis thaliana]	3e-68	7.6	8.904	8.85	9.517	-0.666566	-1.30363	-0.612631	-1.2497	3.20554e-06	0.000961538	158.96	8.7178	1.55153
Les.2027.2.S1_s_at	Les.11711	NP_179957	kinase [Arabidopsis thaliana]	2e-48	8.078	9.084	9.091	9.863	-0.771791	-1.00667	-0.77834	-1.01322	5.51353e-06	0.00159259	175.809	9.02902	1.57357
Les.2027.2.S1_at	Les.11711	NP_179957	kinase [Arabidopsis thaliana]	2e-48	7.385	8.563	8.521	9.222	-0.700981	-1.17805	-0.658971	-1.13603	7.69329e-06	0.00214286	188.976	8.42239	1.52399
LesAffx.57251.1.S1_at	Les.14663	ABK78690	unknown [Brassica rapa]	5e-29	8.612	9.433	9.144	9.944	-0.800415	-0.821395	-0.5112	-0.532179	8.59085e-06	0.00231034	192.85	9.28332	0.929059
LesAffx.4981.1.S1_at	Les.13328	NP_196320	pepsin A [Arabidopsis thaliana]	3e-73	6.336	7.272	7.287	8.015	-0.727516	-0.936222	-0.742954	-0.951659	8.71907e-06	0.00226667	193.675	7.22758	1.55588
Les.4307.1.S1_at	Les.4307	AAP43673	PR5-like protein [Lycopersicon esculentum]	1e-160	4.496	5.649	2.129	3.208	-1.07917	-1.15234	2.44038	2.3672	1.00013e-05	0.00251613	204.182	3.87067	2.27537
LesAffx.71388.1.S1_at	Les.10543	NP_567919	peroxidase [Arabidopsis thaliana]	2e-78	6.301	7.29	6.594	7.235	-0.641038	-0.988846	0.0543605	-0.293448	1.01295e-05	0.00246875	204.603	6.85513	0.599608
LesAffx.47004.1.S1_at	BG124841	NP_974828	unknown protein [Arabidopsis thaliana]	7e-11	10.136	10.93	9.91	10.651	-0.741026	-0.79395	0.278729	0.225805	1.20528e-05	0.00284848	212.677	10.4069	1.29412
Les.5664.1.S1_at	Les.5664	AAL24269	AT5g51550/K17N15_10 [Arabidopsis thaliana]	1e-141	6.975	7.633	7.001	7.944	-0.943026	-0.658308	-0.310641	-0.0259228	1.25657e-05	0.00288235	214.987	7.38804	0.611039
LesAffx.1475.1.S1_at	Les.11711	NP_179957	kinase [Arabidopsis thaliana]	2e-48	8.22	9.306	9.249	9.781	-0.532759	-1.08602	-0.47584	-1.0291	1.34633e-05	0.003	217.752	9.13878	1.89738
Les.4008.1.S1_a_at	Les.15757	AAZ08349	xyloglucan endotransglycosylase/hydrolase 16 protein [Lycopersicon	1e-162	12.708	13.365	12.48	13.356	-0.876576	-0.656925	0.00831549	0.227967	1.50019e-05	0.00325	222.106	12.9772	1.1311
Les.4773.1.S1_at	Les.4773	NP_564495	unknown protein [Arabidopsis thaliana]	5e-78	8.508	9.122	8.462	9.33	-0.868412	-0.614209	-0.208183	0.0460197	1.94897e-05	0.00410811	230.743	8.85534	1.11538
Les.2832.1.S1_at	Les.2832	CAA64413	peroxidase precursor [Solanum lycopersicum]	1e-167	6.518	7.019	5.089	6.231	-1.14179	-0.501198	0.78822	1.42881	2.05155e-05	0.00421053	233.603	6.21396	1.45222
Les.5382.1.S1_at	Les.5382	NP_187982	ATP binding / kinase/ protein kinase/ protein serine/threonine	0	5.924	6.754	6.331	6.812	-0.48085	-0.82955	-0.0581934	-0.406893	2.15412e-05	0.00430769	236.491	6.45503	0.960117
Les.4618.1.S1_at	Les.4618	CAA07574	monooxygenase [Arabidopsis thaliana]	2e-91	3.45	4.274	2.893	3.734	-0.841122	-0.824155	0.540055	0.557022	2.23106e-05	0.00435	238.527	3.5879	0.752895
Les.2903.1.S1_at	Les.2903	BAA33810	phi-1 [Nicotiana tabacum]	1e-129	7.907	8.859	7.211	7.811	-0.600332	-0.951484	1.04764	0.696483	2.3721e-05	0.0045122	241.079	7.9471	0.730834
LesAffx.36712.1.S1_at	Les.8467	NP_194112	WRKY53; transcription factor [Arabidopsis thaliana]	3e-51	3.712	4.739	3.875	4.68	-0.805467	-1.02704	0.0588649	-0.162711	2.3721e-05	0.0045122	241.207	4.25149	1.55792
Les.5138.1.S1_at	Les.5138	CAA05999	hypothetical protein [Solanum tuberosum]	1e-54	10.192	10.877	10.514	11.314	-0.8002	-0.684266	-0.437359	-0.321425	2.42339e-05	0.00439535	242.472	10.7242	1.75471
LesAffx.59625.1.S1_at	Les.13372	NP_199665	unknown protein [Arabidopsis thaliana]	1e-47	6.109	6.634	5.816	6.981	-1.16529	-0.524877	-0.346596	0.293813	2.62854e-05	0.00465909	246.087	6.3851	1.29952
Les.4968.1.S1_s_at	Les.4968	BAA88668	ETAG-A3 [Solanum lycopersicum]	0	10.421	11.269	10.92	11.463	-0.543923	-0.847689	-0.194928	-0.498694	3.53892e-05	0.00613333	263.232	11.0181	0.6973
LesAffx.46243.1.S1_at	Les.6380	NP_176759	amine oxidase/ oxidoreductase [Arabidopsis thaliana]	1e-100	5.02	5.45	4.842	5.984	-1.14192	-0.429914	-0.533616	0.178386	3.53892e-05	0.00613333	263.329	5.32426	0.863449
Les.3330.1.S1_at	Les.3330	BAE71278	putative fasciclin-like arabinogalactan protein FLA2 [Trifolium	8e-62	6.711	7.516	7.886	8.457	-0.570833	-0.804402	-0.941318	-1.17489	3.76971e-05	0.00625532	266.618	7.64236	1.23532
Les.210.1.S1_at	Les.210	ABE11608	xyloglucan endo-transglycosylase precursor [Solanum chacoense]	1e-136	3.594	4.197	3.641	4.715	-1.07364	-0.602364	-0.517988	-0.0467119	4.1672e-05	0.00677083	271.125	4.03678	2.01174
Les.4934.1.S1_at	Les.4934	AAF97978	F21J9.14 [Arabidopsis thaliana]	1e-87	4.792	5.695	5.092	5.557	-0.464913	-0.903303	0.138854	-0.299537	4.78266e-05	0.00761224	277.567	5.28392	1.42739
Les.1609.1.S1_at	Les.1609	NP_565652	hydrolase, hydrolyzing O-glycosyl compounds [Arabidopsis thaliana]	4e-85	3.673	4.522	4.411	4.971	-0.55996	-0.848968	-0.44913	-0.738137	5.0904e-05	0.00794	280.3	4.39464	1.15472
Les.5146.1.S1_at	Les.5146	AAF87116	F10A5.20 [Arabidopsis thaliana]	1e-35	7.583	8.314	7.506	8.167	-0.660745	-0.731304	0.147043	0.0764844	5.11604e-05	0.00782353	280.873	7.89235	0.551173
Les.2733.1.S1_at	Les.2733	AAU03363	wound/stress protein [Lycopersicon esculentum]	3e-96	6.816	7.683	7.185	7.514	-0.329053	-0.86642	0.169141	-0.368226	5.21862e-05	0.00782692	281.781	7.29943	1.32743
LesAffx.15878.2.A1_at	Les.14056	ABA59556	U-box protein [Capsicum annuum]	5e-85	2.958	4.116	2.314	3.008	-0.694462	-1.1579	1.10752	0.644088	5.21862e-05	0.00782692	281.947	3.09885	0.996693
Les.5934.1.S1_at	Les.5934	CAI48074	omega-6 fatty acid desaturase [Capsicum chinense]	8e-65	7.261	7.629	5.885	7.125	-1.23987	-0.368076	0.50451	1.3763	5.41095e-05	0.00781481	283.402	6.97497	2.62728
Les.3221.1.S1_a_at	Les.3221	ABD65296	thioredoxin [Solanum berthaultii]	5e-43	3.262	3.984	4.062	4.75	-0.688247	-0.72247	-0.765898	-0.800121	6.25721e-05	0.00887273	290.57	4.01475	0.966044
LesAffx.22830.1.S1_at	Les.10504	NP_189461	PMZ [Arabidopsis thaliana]	9e-43	5.509	6.057	4.126	4.988	-0.861645	-0.547956	1.06957	1.38326	6.32132e-05	0.00880357	291.317	5.16996	1.01537
LesAffx.70722.1.S1_at	Les.14146	ABE87636	Response regulator receiver [Medicago truncatula]	3e-48	7.226	8.172	6.217	6.604	-0.386425	-0.94595	1.56851	1.00898	6.4239e-05	0.00878947	292.268	7.05481	0.821355
LesAffx.66226.2.S1_at	Les.13330	ABE81419	Thaumatin, pathogenesis-related [Medicago truncatula]	1e-111	5.418	6.297	5.308	5.831	-0.522448	-0.878589	0.466534	0.110393	6.55212e-05	0.00881035	293.405	5.71355	1.43822
Les.995.1.A1_at	Les.995		No hits found		5.247	6.165	5.272	5.746	-0.474651	-0.917952	0.418876	-0.0244247	7.50096e-05	0.00991525	301.247	5.60756	0.992869
Les.5952.1.S1_at	Les.5952	AAU03358	acyl carrier protein [Lycopersicon esculentum]	4e-66	10.877	11.567	11.086	11.713	-0.626773	-0.690019	-0.146393	-0.209639	8.01385e-05	0.0104167	305.242	11.3107	0.815767
LesAffx.65389.1.S1_at	Les.13231	NP_565874	EMB1513; copper ion transporter [Arabidopsis thaliana]	3e-60	5.977	6.556	5.871	6.673	-0.801776	-0.578451	-0.117427	0.105898	8.09078e-05	0.0103443	306.185	6.26934	0.66212
Les.2027.1.A1_s_at	Les.11711	NP_179957	kinase [Arabidopsis thaliana]	2e-48	10.165	10.567	10.197	10.892	-0.695766	-0.402534	-0.325011	-0.0317784	8.80882e-05	0.0110806	310.587	10.4552	0.971396
Les.649.2.A1_at	Les.649	AAG01123	BAC19.8 [Lycopersicon esculentum]	6e-41	5.666	6.339	5.012	5.607	-0.595683	-0.672426	0.73109	0.654348	9.03962e-05	0.0111905	311.995	5.65597	0.741306
LesAffx.70492.1.S1_at	Les.11082	CAC42086	putative peroxidase [Solanum tuberosum]	1e-124	2.642	3.554	2.344	2.82	-0.475754	-0.912189	0.733601	0.297166	9.20631e-05	0.0112187	313.233	2.83992	0.602494
LesAffx.23347.1.S1_at	AI776728	NP_569016	unknown protein [Arabidopsis thaliana]	4e-30	7.176	8.006	8.049	8.614	-0.56483	-0.82964	-0.608444	-0.873254	9.6038e-05	0.0115231	316.073	7.96128	1.21834
LesAffx.22955.1.S1_at	BF050734	CAC34339	K+ channel protein [Solanum tuberosum]	2e-68	4.542	4.724	4.14	5.248	-1.1079	-0.181817	-0.523578	0.402506	9.74484e-05	0.0115152	316.671	4.66341	0.71707
Les.2460.2.S1_at	Les.2460	CAA66109	specific tissue protein 2 [Cicer arietinum]	1e-44	8.342	9.303	9.151	9.605	-0.453934	-0.960891	-0.302129	-0.809086	0.000101039	0.0117612	319.185	9.1002	1.18726
LesAffx.22297.1.S1_at	AW041000	BAE93156	sterol 22-desaturase [Solanum lycopersicum]	1e-95	2.227	3.121	2.97	3.355	-0.384698	-0.894094	-0.233905	-0.743301	0.000105398	0.0120882	321.446	2.9185	1.30734
Les.3594.1.S1_at	Les.5722	AAG24616	arabinogalactan protein [Nicotiana alata]	2e-07	11.288	12.005	11.265	11.877	-0.612361	-0.71771	0.127942	0.0225929	0.000106424	0.012029	322.305	11.6088	1.30064
Les.17.1.S1_at	Les.17	CAA67575	transcription factor [Solanum lycopersicum]	1e-156	7.887	8.456	7.575	8.267	-0.691482	-0.568515	0.188965	0.311932	0.000110014	0.0122571	324.95	8.04639	0.669998
Les.276.1.S1_at	Les.276	CAA58003	xyloglucan endo-transglycosylase [Solanum lycopersicum]	1e-152	3.797	4.923	3.292	3.954	-0.661616	-1.1264	0.969186	0.504397	0.00013194	0.014493	335.602	3.99152	1.07139
LesAffx.36193.1.S1_at	Les.9737	BAA05079	zinc-finger protein [Petunia x hybrida]	9e-38	3.22	4.497	2.77	3.164	-0.393789	-1.27736	1.33331	0.449737	0.000136043	0.0147361	337.861	3.41251	1.00044
LesAffx.37344.2.S1_at	Les.12818	BAA21615	BYJ15 [Nicotiana tabacum]	2e-65	8.96	9.63	8.593	9.195	-0.602495	-0.669112	0.434342	0.367725	0.000146044	0.0156027	343.323	9.09447	0.516077
LesAffx.69659.1.S1_at	Les.8422	AAM95447	class IV chitinase [Vitis vinifera]	1e-106	7.282	7.927	6.27	6.988	-0.717787	-0.644348	0.939032	1.01247	0.000156046	0.0164459	348.087	7.11675	0.909851
Les.5890.1.S1_at	Les.5890	O24381	Plastidic ATP/ADP-transporter	3e-49	8.044	8.421	8.619	9.437	-0.818058	-0.377296	-1.01586	-0.5751	0.000159764	0.0166133	350.377	8.63052	1.07835
Les.5735.1.S1_at	Les.5735	NP_567220	unknown protein [Arabidopsis thaliana]	5e-68	6.366	6.863	5.854	6.597	-0.743537	-0.497548	0.26573	0.511719	0.000166944	0.0171316	353.555	6.42007	0.536408
Les.4996.1.S1_at	Les.4996	NP_193521	unknown protein [Arabidopsis thaliana]	2e-77	7.064	7.962	7.447	7.847	-0.400346	-0.8981	0.114785	-0.382969	0.00021849	0.0221299	375.01	7.58008	0.657987
LesAffx.4617.1.A1_at	Les.12091	NP_192979	SKU5; copper ion binding [Arabidopsis thaliana]	1e-61	8.2	8.694	8.18	8.829	-0.648643	-0.493832	-0.134535	0.0202759	0.000251699	0.0251667	385.866	8.47571	0.976129
Les.5150.1.S1_at	Les.5150	NP_173573	catalytic [Arabidopsis thaliana]	0	6.301	7.06	6.237	6.902	-0.664648	-0.759429	0.158131	0.0633495	0.000256187	0.0252911	387.537	6.62513	2.49745
Les.5654.1.S1_at	Les.5654	AAW33880	RING-H2 subgroup RHE protein [Populus alba x Populus tremula]	7e-60	7.372	7.968	6.736	7.169	-0.433559	-0.596528	0.798643	0.635673	0.000260674	0.0254125	389.133	7.31126	0.913252
LesAffx.69183.1.S1_at	Les.11658	NP_175374	EMB1273 [Arabidopsis thaliana]	4e-47	7.378	7.93	7.141	7.666	-0.525179	-0.551614	0.263873	0.237438	0.000274779	0.0264568	392.894	7.52862	0.625995
Les.1959.1.A1_at	Les.1959		No hits found		10.423	11.004	10.162	10.716	-0.553402	-0.580971	0.288228	0.260658	0.000276574	0.0263049	393.55	10.5763	1.16743
Les.274.1.S1_at	Les.274	AAG49031	ripening regulated protein DDTFR10/A [Lycopersicon esculentum]	1e-108	6.672	7.749	6.356	6.497	-0.140849	-1.07735	1.2528	0.316302	0.000276574	0.0263049	393.568	6.81855	0.755058
Les.3330.2.S1_at	Les.3330	BAE71278	putative fasciclin-like arabinogalactan protein FLA2 [Trifolium	8e-62	8.854	9.523	9.726	10.206	-0.47983	-0.668918	-0.683549	-0.872637	0.000281703	0.0261548	395.145	9.57712	1.08297
LesAffx.10880.1.S1_at	Les.12799		No hits found		8.543	9.144	8.579	9.11	-0.530787	-0.601366	0.0338173	-0.0367616	0.000282985	0.0259647	395.534	8.84393	0.634478
Les.3094.3.S1_at	Les.3094	AAT12274	obtusifoliol 14alpha-demethylase [Solanum chacoense]	1e-112	5.825	6.98	7.936	8.055	-0.119102	-1.155	-1.07548	-2.11138	0.000297602	0.0269884	399.281	7.19886	2.80042
LesAffx.20119.1.S1_at	Les.11486	NP_196524	unknown protein [Arabidopsis thaliana]	2e-34	4.32	5.362	5.954	5.875	0.0790949	-1.04276	-0.512168	-1.63402	0.000311963	0.0279655	403.902	5.3776	1.23036
Les.1562.1.S1_at	Les.1562	P48626	Omega-3 fatty acid desaturase, endoplasmic reticulum	1e-180	6.993	7.519	6.998	7.613	-0.614607	-0.525802	-0.093981	-0.0051753	0.000314015	0.0278295	404.682	7.2807	1.4162
LesAffx.40491.1.S1_at	Les.8130	BAD61234	unknown protein [Oryza sativa (japonica cultivar-group)]	6e-85	4.074	4.578	4.288	4.965	-0.677371	-0.503994	-0.387295	-0.213919	0.00032876	0.028809	408.442	4.47616	0.829197
Les.5091.1.S1_at	Les.5091	BAA88221	myb-related transcription factor LBM1 [Nicotiana tabacum]	1e-119	2.745	3.657	2.165	2.581	-0.415529	-0.912077	1.0765	0.579948	0.000334017	0.0289444	409.77	2.78717	0.719528
LesAffx.43685.2.S1_s_at	X55681	AAA34164	extensin (class II)	2e-08	3.668	3.956	3.513	4.307	-0.794433	-0.288111	-0.351781	0.154541	0.000345557	0.0296154	412.483	3.86097	0.822887
LesAffx.65515.1.S1_at	Les.12970	AAF27038	unknown protein [Arabidopsis thaliana]	2e-86	3.27	4.184	3.833	4.139	-0.306217	-0.91452	0.0451894	-0.563113	0.000351199	0.0297717	413.948	3.85632	0.679397
Les.827.1.S1_at	Les.827	AAF70825	putative beta-galactosidase [Lycopersicon esculentum]	0	11.144	11.857	11.772	12.02	-0.247785	-0.712549	-0.163355	-0.62812	0.000374151	0.0313763	419.383	11.6984	1.063
Les.2852.1.S1_at	Les.5837	P12670	Protein NP24 precursor (Pathogenesis-related protein PR P23)	1e-100	8.801	9.444	7.732	8.277	-0.544314	-0.642996	1.16796	1.06927	0.000401077	0.0332766	425.289	8.56368	2.26106
Les.467.1.S1_at	Les.467	ABA40453	RNA binding protein-like protein [Solanum tuberosum]	3e-45	7.076	7.578	7.169	7.776	-0.606485	-0.502305	-0.197805	-0.0936248	0.000431978	0.0354632	431.669	7.39966	1.17447
LesAffx.64841.1.S1_at	Les.14054	NP_568939	unknown protein [Arabidopsis thaliana]	7e-56	4.385	5.155	4.267	4.612	-0.345082	-0.769964	0.542344	0.117461	0.000443903	0.0360625	434.103	4.60469	0.785906
LesAffx.37595.1.S1_at	CN385844	NP_181072	unknown protein [Arabidopsis thaliana]	8e-18	6.811	7.707	6.022	6.45	-0.427991	-0.895244	1.25669	0.789439	0.00046865	0.0376804	439.445	6.74741	0.980518
LesAffx.21605.1.S1_at	AW621713	AAX55191	hypothetical protein At5g05330 [Arabidopsis thaliana]	6e-20	3.016	2.6	3.122	4.711	-1.5893	0.415507	-2.11079	-0.105983	0.000487114	0.0387653	443.191	3.36237	1.19722
Les.3517.2.S1_a_at	Les.3517	AAG43412	cycloidea [Lycopersicon esculentum]	1e-159	8.063	8.719	8.336	8.826	-0.490146	-0.655247	-0.107438	-0.272538	0.00049173	0.0387374	444.103	8.48603	0.86761
Les.441.1.S1_s_at	Les.4977	AAT72296	microsomal omega-6-desaturase [Nicotiana tabacum]	1e-169	10.009	10.453	9.592	10.233	-0.640625	-0.443668	0.219575	0.416532	0.000503654	0.03928	446.167	10.0717	0.410125
Les.507.1.S1_at	Les.507	CAA05879	enoyl-ACP reductase [Petunia x hybrida]	1e-99	6.849	7.324	6.945	7.595	-0.649775	-0.474267	-0.271075	-0.0955676	0.000505193	0.0390099	446.572	7.17805	0.597333
Les.3460.1.S1_at	Les.3460	BAA33150	acid invertase [Solanum lycopersicum]	0	8.936	9.207	7.332	8.242	-0.910596	-0.27143	0.964587	1.60375	0.000523913	0.0400588	450.154	8.42926	1.60823
LesAffx.50728.1.S1_at	AI772457	ABB82547	SF21D1 splice variant protein [Helianthus annuus]	1e-58	4.247	4.778	4.814	5.355	-0.540113	-0.530242	-0.57701	-0.567139	0.000544685	0.0412427	453.629	4.79846	0.848381
LesAffx.69162.2.S1_at	Les.8426	ABL85040	leucine carboxyl methyl transferase [Brachypodium sylvaticum]	1e-71	3.91	4.536	4.344	4.797	-0.452773	-0.62589	-0.260896	-0.434013	0.000556097	0.0417019	455.221	4.39643	0.665811
Les.177.1.S1_at	Les.177	CAC00697	putative sugar transporter [Solanum lycopersicum]	0	9.536	9.951	9.511	10.179	-0.667999	-0.415286	-0.227351	0.0253615	0.00056815	0.0422	457.234	9.79409	0.637572
LesAffx.24799.1.S1_at	Les.9745	BAC45142	putative endoxyloglucan transferase [Oryza sativa (japonica	2e-73	6.861	7.458	6.927	7.418	-0.491155	-0.596577	0.0399646	-0.0654577	0.000590076	0.0434151	460.94	7.16576	0.556566
LesAffx.54523.1.S1_at	Les.9509	AAU29198	mitochondrial malate dehydrogenase [Lycopersicon esculentum]	0	8.317	9.063	9.081	9.343	-0.261321	-0.746095	-0.279816	-0.764589	0.00065611	0.0478224	471.977	8.95083	0.730176
LesAffx.62334.1.S1_at	AW647879	NP_849712	transcription regulator [Arabidopsis thaliana]	4e-27	6.522	7.717	7.315	7.429	-0.113971	-1.19459	0.288008	-0.792616	0.000667393	0.0481944	473.721	7.24542	1.15498
Les.5233.1.S1_at	Les.15125	ABE86450	Pectinesterase; Pectinesterase inhibitor [Medicago truncatula]	2e-38	5.559	6.198	6.175	6.644	-0.468887	-0.639366	-0.445435	-0.615914	0.000671496	0.0480459	474.474	6.14395	2.09269
