# Supplementary material for: Reduction of photosynthetic sensitivity in response to abiotic stress in tomato is mediated by a new generation plant activator
Source: BMC Plant Biol. 2013 Jul 30;13:108. doi: 10.1186/1471-2229-13-108 (PMC3733976; doi:10.1186/1471-2229-13-108)
Supplement: Additional file 3 — Gene clusters derived from hierarchical cluster analysis. Full list of genes present in each of the clusters identified in Figure 2. Data provided for each gene include Affymetrix probe set ID, the tomato UniGene ID corresponding to each probe ID and with TrEMBL database best sequence matches and corresponding E-values obtained from the Tomato Functional Genomics Database probe annotation service (http://ted.bti.cornell.edu/). Adjacent to each gene list are the outputs from GO term enrichment searches performed using the genes present within each cluster. [file 1471-2229-13-108-S3.xlsx]

## Sheet: Cluster 1
ANNOTATION					GO Term enrichment
probe ID	Unigene	TrEMBL best hit	e value
LesAffx.3624.1.S1_at	Les.14517	B9SRX3 Putative uncharacterized protein	4e-23
LesAffx.22955.1.S1_at	Les.16245	Q9AR58 K+ channel protein	1e-32
LesAffx.59625.1.S1_at	Les.13372	B9T487 DUF26 domain-containing protein 1, putative	2e-43
LesAffx.43685.2.S1_s_at	Les.21914	Q01942 Extensin (Class I)	2e-08
LesAffx.46243.1.S1_at	Les.6380	B9H3J5 Predicted protein	8e-160
LesAffx.68294.1.S1_at	Les.12855	B9I284 Predicted protein	6e-49
Les.2027.1.A1_s_at	No hits found
Les.210.1.S1_at	Les.210	Q1PCI1 Xyloglucan endo-transglycosylase	5e-123
Les.5664.1.S1_at	Les.5664	A9P888 Putative uncharacterized protein	2e-151
Les.177.1.S1_at	Les.177	Q9LEG2 Putative sugar transporter	7e-259
LesAffx.56167.1.S1_at	Les.13242	C8KH57 Glutathione S-transferase 1	8e-19
Les.467.1.S1_at	No hits found
Les.507.1.S1_at	Les.507	B5LAU3 Putative enoyl-acyl-carrier-protein reductase	4e-116
Les.5952.1.S1_at	Les.5952	Q672Q9 Acyl carrier protein	2e-66
LesAffx.30145.1.S1_at	Les.10870	B9HJE3 Predicted protein	8e-14
Les.1821.1.A1_at	No hits found
Les.4008.2.S1_at	Les.20919	Q4F986 Xyloglucan endotransglycosylase/hydrolase 16 protein (Fragment)	2e-42
Les.1562.1.S1_at	Les.1562	A9LNM9 Omega-3 fatty acid desaturase	2e-193
LesAffx.56740.2.S1_at	Les.6258	A7NYD3 Chromosome chr6 scaffold_3, whole genome shotgun sequence	5e-18
Les.3233.1.S1_at	Les.16021	B9SNP9 Putative uncharacterized protein	7e-31
Les.4008.1.S1_at	Les.20919	Q4F986 Xyloglucan endotransglycosylase/hydrolase 16 protein (Fragment)	9e-44
Les.4773.1.S1_at	Les.4773	B9R7A4 Putative uncharacterized protein	4e-82
LesAffx.4617.1.A1_at	Les.12091	B9N3P9 Predicted protein	7e-72
Les.4288.1.S1_at	Les.4288	A9P7U5 Pyruvate kinase	2e-113
LesAffx.59706.1.S1_at	Les.6258	A7NYD3 Chromosome chr6 scaffold_3, whole genome shotgun sequence	1e-21
Les.1610.1.S1_at	Les.1610	C4PAW5 Proline oxidase/dehydrogenase 1	6e-100
LesAffx.65389.1.S1_at	Les.13231	B9T7J7 ATP binding protein, putative	5e-33
Les.2616.1.A1_at	No hits found
Les.4008.1.S1_a_at	Les.20919	Q4F986 Xyloglucan endotransglycosylase/hydrolase 16 protein (Fragment)	9e-44
Les.3594.1.S1_at	Les.5722	Q43719 Arabinogalactan	3e-07
Les.5146.1.S1_at	Les.5146	B9R868 Auxin-induced protein 6B, putative	6e-40
Les.5150.1.S1_at	Les.5150	A7PTM1 Chromosome undetermined scaffold_30, whole genome shotgun sequence	3e-200
Les.4459.1.S1_s_at	Les.4459	Q43719 Arabinogalactan	1e-07
Les.4968.1.S1_s_at	Les.4968	Q9SLN9 ETAG-A3 (Fragment)	4e-136
Les.3517.2.S1_a_at	Les.19922	A2I5C7 Lanceolate	2e-166
Les.5382.1.S1_at	Les.5382	A7P6T4 Chromosome chr9 scaffold_7, whole genome shotgun sequence	2e-305
Les.5523.1.S1_at	Les.5523	A7PN14 Chromosome chr14 scaffold_21, whole genome shotgun sequence	6e-60
Les.4934.1.S1_at	Les.4934	A7WPL5 Putative uncharacterized protein T407	1e-102
Les.2733.1.S1_at	Les.2733	Q672Q3 Wound/stress protein	3e-103
Les.4996.1.S1_at	Les.4996	B9S1F4 Putative uncharacterized protein	2e-83
LesAffx.10880.1.S1_at	Les.12799	B9MVW2 Predicted protein	7e-26
LesAffx.24799.1.S1_at	Les.9745	B9RXQ9 Xyloglucan endotransglucosylase/hydrolase protein A, putative	9e-51
LesAffx.36712.1.S1_at	Les.8467	B6VB04 WRKY transcription factor-30	8e-111
LesAffx.71388.1.S1_at	Les.10543	C9WF09 Class III peroxidase	2e-15
LesAffx.32359.1.S1_at	Les.10999	Q948Z3 Putative peroxidase	5e-148
LesAffx.70522.1.S1_at	Les.10205	Q05929 EDGP (Fragment)	1e-46

## Sheet: Cluster 2
ANNOTATION					GO Term enrichment
probe ID	Unigene	TrEMBL best hit	e value
LesAffx.59059.2.S1_at	Les.11708	B9HMR5 Glycosyltransferase, CAZy family GT8	1e-21
Les.5138.1.S1_at	Les.5138	O49945 Putative uncharacterized protein	4e-55
LesAffx.40491.1.S1_at	Les.8130	A7PJF5 Chromosome chr12 scaffold_18, whole genome shotgun sequence	2e-28
LesAffx.57251.1.S1_at	Les.14663	B9RVS1 Putative uncharacterized protein	9e-18
LesAffx.59059.1.S1_at	Les.11708	O04536 F20P5.18 protein	1e-22
Les.5890.1.S1_at	Les.5890	A5BVR2 Putative uncharacterized protein	3e-31
LesAffx.39973.1.S1_at	Les.7674	B9RKF7 Glucan endo-1,3-beta-glucosidase, putative	6e-49
Les.4225.1.S1_at	Les.11471	C6TMA8 Putative uncharacterized protein	3e-14
LesAffx.1458.1.S1_at	Les.11131	A9PEG5 Putative uncharacterized protein	2e-83
LesAffx.53474.1.S1_at	Les.6355	C0L2V1 Putative disease resistance protein	2e-11
LesAffx.68054.1.S1_at	Les.11984	A7PRV1 Chromosome chr14 scaffold_27, whole genome shotgun sequence	7e-19
Les.3330.2.S1_at	Les.3330	A9XTM4 Fasciclin-like arabinogalactan protein 19	4e-37
LesAffx.12783.1.S1_at	Les.14790	B9SAX5 Transferase, transferring glycosyl groups, putative	1e-25
Les.3330.1.S1_at	Les.3330	B9IAU1 Fasciclin-like arabinogalactan protein (Fragment)	1e-14
LesAffx.47218.1.S1_at	Les.12961	A5BED2 Chromosome chr17 scaffold_16, whole genome shotgun sequence	2e-71
Les.3221.1.S1_a_at	Les.3221	Q201Z4 Thioredoxin	7e-37
LesAffx.50728.1.S1_at	NA	Q2XP02 SF21E protein (Fragment)	3e-24
LesAffx.23347.1.S1_at	Les.22696	A7R1Z9 Chromosome undetermined scaffold_388, whole genome shotgun sequence	8e-12
Les.2027.2.S1_s_at	Les.19626	O49910 Plasma membrane polypeptide	4e-43
LesAffx.4981.1.S1_at	Les.13328	A9P9A2 Putative uncharacterized protein	5e-42
Les.228.1.S1_a_at	Les.228	Q9FUF1 Putative proline-rich protein (Fragment)	2e-22
Les.5233.1.S1_at	Les.5233	A7P6A9 Pectinesterase	2e-184
Les.1609.1.S1_at	Les.1609	B9SCU1 Glucan endo-1,3-beta-glucosidase, putative	2e-76
Les.2027.2.S1_at	Les.19626	O49910 Plasma membrane polypeptide	4e-43
LesAffx.1475.1.S1_at	Les.19626	O49910 Plasma membrane polypeptide	8e-49
LesAffx.46550.1.S1_at	Les.21560	A7PK80 Chromosome chr15 scaffold_19, whole genome shotgun sequence	7e-16
Les.228.1.S1_at	Les.228	Q9FUF1 Putative proline-rich protein (Fragment)	2e-22
LesAffx.69162.2.S1_at	Les.8426	B9RCZ7 Leucine carboxyl methyltransferase, putative	2e-22
LesAffx.54523.1.S1_at	Les.20845	A5BLQ3 Putative uncharacterized protein	2e-21
Les.827.1.S1_at	Les.20210	Q43615 Gip1 protein	1e-24
Les.2460.2.S1_at	Les.2460	A5BDR1 Putative uncharacterized protein	2e-08
LesAffx.22297.1.S1_at	Les.7162	Q1T7C2 Sterol 22-desaturase	3e-29
LesAffx.62334.1.S1_at	NA	A5BU53 Chromosome chr1 scaffold_84, whole genome shotgun sequence	9e-17
LesAffx.65515.1.S1_at	Les.12970	B9SZ16 Putative uncharacterized protein	5e-37

## Sheet: Cluster 3
ANNOTATION					GO Term enrichment
probe ID	Unigene	TrEMBL best hit	e value
LesAffx.23309.1.S1_at	Les.8193	A5AFE5 Putative uncharacterized protein	7e-21		No significant GO terms.
LesAffx.21605.1.S1_at	Les.22889	A5C9V4 Putative uncharacterized protein	3e-10
LesAffx.3121.1.S1_at	Les.11221	B6ZN57 Type 2 proly 4-hydroxylase	8e-15
Les.2759.1.S1_at	Les.2759	B5M0Y6 Putative chlorophyll b reductase	7e-40
Les.5511.1.A1_at	Les.7158	A9P9F0 Predicted protein	4e-31
LesAffx.57287.1.S1_at	Les.12989	A7PS08 Chromosome chr14 scaffold_27, whole genome shotgun sequence	2e-43
LesAffx.21675.1.A1_at	Les.9540	C6SY14 Putative uncharacterized protein	4e-17
LesAffx.65352.2.S1_at	Les.6555	B9RYA8 Putative uncharacterized protein	5e-23

## Sheet: Cluster 4
ANNOTATION					GO Term enrichment
probe ID	Unigene	TrEMBL best hit	e value
LesAffx.124.1.S1_at	Les.14945	B9SUL9 Lipid binding protein, putative	6e-28		No significant GO terms.
LesAffx.58659.1.S1_at	Les.9870	B9GWG3 Predicted protein	3e-52
LesAffx.71463.2.S1_at	Les.2710	B9HLW4 Predicted protein	8e-23
LesAffx.60153.1.S1_at	Les.1379	A5AYQ3 Putative uncharacterized protein (Fragment)	1e-22
Les.4857.2.S1_at	Les.4857	A5AX18 Chromosome undetermined scaffold_30, whole genome shotgun sequence	6e-88
Les.1079.1.S1_at	Les.1079	A5BBE2 Putative uncharacterized protein	8e-16
LesAffx.56564.1.S1_at	Les.11629	Q07A10 L-galactose dehydrogenase	3e-33
Les.1852.3.S1_at	Les.21250	B7ZYP5 Putative uncharacterized protein	2e-19
LesAffx.3308.2.S1_at	Les.13240	C6THL8 Putative uncharacterized protein	3e-28
Les.3094.3.S1_at	Les.20037	A9PHT6 Putative uncharacterized protein	1e-07
LesAffx.21763.2.S1_at	Les.11817	B9RRE2 ATP binding protein, putative	8e-22
LesAffx.47177.1.S1_at	Les.13075	A9P9J0 Putative uncharacterized protein	2e-13
LesAffx.46815.1.S1_at	Les.20402	Q8LA03 Leucine rich repeat protein, putative	2e-13
LesAffx.105.1.S1_at	Les.6933	A7PJA8 Chromosome chr12 scaffold_18, whole genome shotgun sequence	4e-68
LesAffx.63705.1.S1_at	Les.11271	A5BJI8 Putative uncharacterized protein	4e-28
Les.5311.1.S1_at	Les.5311	B9SBF3 Putative uncharacterized protein	5e-55
LesAffx.70414.1.S1_at	Les.10997	A7NW38 Chromosome chr5 scaffold_2, whole genome shotgun sequence	5e-44
LesAffx.20119.1.S1_at	Les.11486	A7QSA1 Chromosome chr3 scaffold_157, whole genome shotgun sequence	3e-23
Les.836.2.S1_a_at	Les.14477	C4NAM2 Stress-associated protein 10	2e-40
LesAffx.34223.1.S1_at	Les.4468	B9RB35 EXECUTER1 protein, chloroplast, putative	4e-63
Les.4980.1.S1_at	Les.4980	Q9XFM2 Ferulate-5-hydroxylase	4e-165
LesAffx.58460.1.S1_at	Les.16900	B9N5T8 Predicted protein	1e-38
Les.3159.3.S1_at	Les.3159	A7QNL1 Chromosome chr2 scaffold_132, whole genome shotgun sequence	1e-42
Les.3308.3.S1_at	Les.25281	B6SJU5 Polyubiquitin containing 7 ubiquitin monomers	3e-43
Les.3343.2.S1_at	Les.13227	A5CA82 Putative uncharacterized protein	2e-58
Les.2121.1.A1_at	Les.2121	B3U1A7 Hydroxyproline-rich glycopeptide	1e-32
Les.2414.1.S1_at	No hits found
Les.5579.1.S1_at	Les.5579	A1IIA8 Pectate lyase (Fragment)	5e-174
LesAffx.52881.1.S1_at	Les.13414	B9SDM4 Putative uncharacterized protein	1e-13
LesAffx.55353.1.S1_at	Les.12486	B5LAU7 Putative acyl-ACP thioesterase B	6e-73
Les.3160.1.S1_at	Les.19516	A2ZH15 Putative uncharacterized protein	8e-43
Les.4011.3.S1_at	No hits found
LesAffx.69215.1.S1_at	Les.19856	C7FE10 Polygalacturonase inhibiting protein	1e-82
Les.5617.1.S1_at	No hits found
LesAffx.39266.1.S1_at	Les.11892	C6TJL2 Putative uncharacterized protein	2e-25
Les.5885.2.S1_at	No hits found
LesAffx.57122.1.S1_at	Les.11047	B9RWW7 Putative uncharacterized protein	3e-24
LesAffx.69867.1.S1_at	Les.2298	A7Q8H9 Chromosome chr5 scaffold_64, whole genome shotgun sequence	4e-26
LesAffx.12514.1.S1_at	NA	A5C5U4 Putative uncharacterized protein	3e-21
LesAffx.64328.2.S1_at	Les.8636	B9HTU8 Predicted protein	1e-13
LesAffx.66014.1.S1_at	Les.9950	A7PLT2 Chromosome chr14 scaffold_21, whole genome shotgun sequence	2e-27
LesAffx.70004.1.S1_at	Les.19225	Q8VXD5 SDL-1 protein	2e-37
Les.4839.1.A1_at	Les.4839	O65820 Histone H1	3e-40
LesAffx.70708.1.S1_at	Les.3097	B9IIM8 Predicted protein	3e-18
LesAffx.21585.1.S1_at	Les.1861	A9PI21 F-box family protein	7e-15
LesAffx.64333.1.S1_at	Les.11251	B9RZI1 Putative uncharacterized protein	3e-57
LesAffx.25416.1.S1_at	Les.9463	C8YZB1 UPA18	7e-29
Les.2955.2.S1_at	Les.2955	B9SDT0 Glutathione transferase, putative	1e-24
Les.4519.3.S1_at	No hits found
Les.3024.2.S1_at	Les.3024	Q3IAA0 TSC13 protein	2e-25
LesAffx.40726.1.S1_at	Les.12334	C6TA27 Putative uncharacterized protein	5e-30
LesAffx.45912.1.S1_at	Les.25143	Q2V9B6 Per1-like family protein	7e-57
LesAffx.40862.1.S1_at	Les.11260	A7PZM0 Chromosome chr15 scaffold_40, whole genome shotgun sequence	6e-23
Les.2942.1.S1_at	Les.2942	A1BQW6 Chloroplast translation elongation factor (Fragment)	2e-10
LesAffx.64906.1.S1_at	Les.11644	A5AYK7 Putative uncharacterized protein	1e-32
Les.4379.2.S1_at	Les.19888	Q0ZII1 Joka20 (Fragment)	1e-31
LesAffx.4116.1.S1_at	Les.8183	B9T8S9 Nodulin, putative	9e-14
Les.4876.1.S1_at	Les.11020	P93769 Elongation factor 1-alpha	1e-156
LesAffx.35611.1.S1_at	Les.19985	Q1KUV7 Putative uncharacterized protein	8e-21
Les.3036.2.S1_at	Les.3036	Q8LDF3 Putative uncharacterized protein	2e-19
Les.5556.1.S1_at	Les.5556	A2WNV9 Putative uncharacterized protein	1e-139
LesAffx.3110.2.S1_at	Les.10795	B9SB09 Sphingolipid fatty acid alpha hydroxylase	4e-24
LesAffx.66384.1.S1_at	Les.20129	B9GZD2 Predicted protein	2e-22
LesAffx.67256.1.S1_at	Les.13496	B9RXC8 Phosphatidate cytidylyltransferase	6e-68
Les.3048.2.S1_a_at	NA	B7U4A4 Ubiquitin carrier protein	9e-65
Les.1994.2.S1_at	Les.13206	A7Q2F4 Chromosome chr1 scaffold_46, whole genome shotgun sequence	2e-62
LesAffx.70984.1.A1_at	Les.10948	A7PAL6 Chromosome chr14 scaffold_9, whole genome shotgun sequence	2e-35
LesAffx.65563.1.S1_at	Les.13630	A9PD70 Putative uncharacterized protein	1e-52
LesAffx.67914.1.S1_at	Les.12258	B9RDI9 Arsenical pump-driving atpase, putative	2e-13
LesAffx.286.9.S1_at	NA	Q53U42 Similar to aquaporin	9e-79
LesAffx.62946.1.S1_at	Les.11047	B9RWW7 Putative uncharacterized protein	3e-16
LesAffx.294.1.S1_at	Les.23296	A5BIA6 Putative uncharacterized protein	6e-42
LesAffx.42207.1.S1_at	Les.8791	B9S1F4 Putative uncharacterized protein	9e-16
Les.4413.1.A1_at	No hits found
LesAffx.66166.1.S1_at	Les.11149	B9SHS3 Choline/ethanolamine kinase, putative	2e-39
LesAffx.42596.1.S1_at	Les.23316	A7NV66 Chromosome chr18 scaffold_1, whole genome shotgun sequence	4e-24
LesAffx.37887.1.A1_at	Les.9902	B9HVA0 Predicted protein	2e-09
LesAffx.21441.2.A1_at	Les.11799	A2YMW1 Putative uncharacterized protein	1e-80
LesAffx.63383.2.S1_at	Les.10130	B7FLJ0 Putative uncharacterized protein	2e-14
Les.3297.3.S1_at	No hits found
LesAffx.53231.1.S1_at	Les.8730	Q94EU9 Beta-amylase PCT-BMYI	1e-60
Les.3738.1.A1_at	Les.3738	Q9LKG0 Putative vacuolar proton ATPase subunit E (Fragment)	6e-119
LesAffx.46624.1.S1_at	Les.13498	A7PSH4 Chromosome chr6 scaffold_28, whole genome shotgun sequence	2e-26
LesAffx.2998.2.S1_at	Les.10764	A9NKM5 Putative uncharacterized protein	2e-40
Les.3048.2.S1_at	Les.20183	B7U4A4 Ubiquitin carrier protein	9e-65
LesAffx.65336.1.S1_at	Les.6554	A7QQD6 Chromosome undetermined scaffold_142, whole genome shotgun sequence	3e-39
LesAffx.69961.1.S1_at	Les.23073	B9T129 Putative uncharacterized protein	2e-35
Les.5644.1.S1_at	Les.5644	A7PM75 Chromosome chr14 scaffold_21, whole genome shotgun sequence	2e-111
LesAffx.70101.1.S1_at	Les.11650	B9RAU9 Leucine-rich repeat-containing protein, putative	2e-16
LesAffx.70234.1.S1_at	Les.11752	A5C9B4 Chromosome chr6 scaffold_25, whole genome shotgun sequence	3e-64
Les.2998.2.S1_at	Les.2998	A7P2I8 Chromosome chr1 scaffold_5, whole genome shotgun sequence	4e-18
Les.3250.2.S1_at	Les.3250	A5AH78 Putative uncharacterized protein	1e-26
Les.658.1.S1_at	No hits found
LesAffx.53857.1.S1_at	Les.14852	B9HSE2 Glutaredoxin	7e-19
Les.4385.2.S1_at	Les.4385	B9HQM5 ABC transporter family protein	1e-103
LesAffx.61521.1.S1_at	Les.6658	B9RW40 Putative uncharacterized protein	1e-37
LesAffx.44580.1.A1_at	Les.9930	A7Q9R4 Chromosome chr5 scaffold_67, whole genome shotgun sequence	3e-41
Les.3971.2.A1_at	Les.9919	Q3HRX9 Ubiquitin carrier protein	5e-56
LesAffx.30178.1.S1_at	Les.22694	A7NZ27 Chromosome chr6 scaffold_3, whole genome shotgun sequence	2e-94
Les.32.2.S1_a_at	Les.32	Q9XHD8 Cryptochrome 1	1e-45
LesAffx.1050.2.S1_at	Les.12505	Q5K4L4 Villin 2 (Fragment)	4e-28
LesAffx.1461.1.S1_at	Les.12805	Q53YT9 TFIIB2 (Fragment)	5e-35
Les.218.3.S1_at	Les.22700	B9RXQ4 Pectinesterase	2e-40
Les.3716.1.S1_at	Les.3716	Q9LEG4 SANT/MYB domain protein	3e-37
LesAffx.48939.1.S1_at	Les.12796	A7Q8L9 Chromosome chr5 scaffold_64, whole genome shotgun sequence	3e-50
LesAffx.59282.1.S1_at	Les.8517	A5C673 Chromosome chr9 scaffold_7, whole genome shotgun sequence	9e-33
Les.5199.1.S1_at	Les.5199	B9SF05 Auxilin, putative	7e-81
LesAffx.69164.1.S1_at	Les.9275	B9SCD5 Putative uncharacterized protein	2e-20
LesAffx.65678.1.S1_at	Les.7983	A4GWX5 Ovule receptor-like kinase 28	2e-39
Les.4487.1.S1_at	Les.4487	Q5M9Z9 Putative uncharacterized protein orf106b	3e-31
LesAffx.17191.1.A1_at	NA	A7QNF6 Chromosome chr2 scaffold_132, whole genome shotgun sequence	4e-37
LesAffx.64531.1.S1_at	Les.10856	B9SRK5 Putative uncharacterized protein	1e-33
Les.2179.2.S1_at	Les.2179	A5AQ66 Putative uncharacterized protein	3e-14
Les.3365.2.S1_at	Les.9692	B9H9X3 Predicted protein	1e-18
LesAffx.38035.1.S1_at	Les.1704	A5B3N8 Putative uncharacterized protein	2e-18
LesAffx.607.1.S1_at	Les.9743	B9H8A2 Predicted protein	1e-20
LesAffx.59893.1.S1_at	Les.8143	C6T2N0 Putative uncharacterized protein	3e-17
Les.2820.1.S1_at	Les.6407	A7P2I1 Phosphorylase	8e-48
LesAffx.31317.1.S1_at	Les.19008	Q38JG4 Putative uncharacterized protein	5e-97
LesAffx.59893.2.S1_at	Les.8143	C6T2N0 Putative uncharacterized protein	4e-15
LesAffx.22051.4.S1_at	Les.10159	A7PL51 Chromosome chr7 scaffold_20, whole genome shotgun sequence	2e-24
LesAffx.26417.1.S1_at	Les.13086	Q30GW9 CT099 (Fragment)	3e-29
Les.218.2.S1_at	Les.22700	B9HZL3 Pectinesterase	4e-10
LesAffx.64314.1.S1_at	Les.12604	B9T1N4 Proline-rich protein, putative	3e-14
LesAffx.66924.1.S1_at	Les.19723	A5AGR0 Putative uncharacterized protein	7e-28
Les.3164.2.S1_at	Les.3164	B9RAQ1 Protein binding protein, putative	9e-42
LesAffx.59895.1.S1_at	Les.11117	Q93VM8 AT5g20650/T1M15_50	3e-23
Les.3564.1.A1_at	Les.3564	B9GHA6 Predicted protein	1e-40
LesAffx.57392.1.S1_at	Les.10923	B9RPF3 Aldo/keto reductase, putative	7e-13
Les.463.1.S1_at	Les.463	C0L093 Acetolactate synthase	8e-16
LesAffx.26417.2.S1_at	Les.13086	Q4KR02 CT099 (Fragment)	8e-19

## Sheet: Cluster 5
ANNOTATION					GO Term enrichment
probe ID	Unigene	TrEMBL best hit	e value
LesAffx.46085.3.S1_at	Les.13468	A5CAR8 Putative uncharacterized protein	1e-17		No significant GO terms.
LesAffx.68547.1.S1_at	Les.15820	B3F8F2 Glutaredoxin	2e-51
LesAffx.71661.1.S1_s_at	NA	A5C0J4 Putative uncharacterized protein	1e-38
LesAffx.6068.1.S1_at	Les.650	Q3E6W1 Putative uncharacterized protein At2g45150.2	2e-10
LesAffx.61790.1.S1_at	Les.6808	B9IPA8 Predicted protein	9e-59
Les.3111.1.S1_at	No hits found
Les.4979.1.S1_at	Les.4979	Q4U1I5 Cinnamoyl-CoA reductase	2e-96
Les.3757.1.S1_at	Les.3757	Q40127 Putative uncharacterized protein	1e-115
Les.4262.1.S1_at	Les.1892	Q84RH7 SNF1 kinase complex anchoring protein (Fragment)	2e-122
LesAffx.10444.1.S1_at	Les.2768	Q8RVG0 Protein phosphatase 2C	6e-48
LesAffx.52470.1.S1_at	Les.7392	B9RTH3 Putative uncharacterized protein	9e-24
LesAffx.35587.1.S1_at	Les.9845	B2M1T0 Vacoular processing enzyme 1	1e-112
LesAffx.34603.1.S1_at	Les.12620	B9REC3 6-phosphogluconolactonase, putative	5e-61
LesAffx.41333.2.S1_at	Les.11977	A7NYS6 Chromosome chr6 scaffold_3, whole genome shotgun sequence	6e-20
LesAffx.23119.1.A1_at	Les.5966	B9H0F1 Predicted protein	1e-13
LesAffx.65568.1.S1_at	Les.8330	Q94F48 AT5g03560/F12E4	1e-32
Les.3292.2.S1_at	Les.19902	A7QZ95 Chromosome undetermined scaffold_268, whole genome shotgun sequence	8e-53
LesAffx.44837.1.S1_at	Les.16243	A7L3A0 Ankyrin repeat-rich protein	3e-72
Les.5853.1.S1_at	Les.5853	A7Q229 Chromosome chr13 scaffold_45, whole genome shotgun sequence	4e-279
LesAffx.15284.1.S1_at	Les.8779	Q0PY39 Auxin repressed/dormancy associated protein	4e-57
LesAffx.66966.1.S1_at	Les.6303	Q5XTZ3 Glycosyl hydrolase family-like protein	1e-80
Les.3699.1.S1_at	Les.1268	Q9ATY3 MAP kinase phosphatase (Fragment)	2e-100
LesAffx.69566.1.S1_at	Les.12199	A9NK44 Putative uncharacterized protein	6e-16
Les.2414.3.S1_at	No hits found
Les.3163.2.S1_at	Les.3163	A5BWE9 Putative uncharacterized protein	1e-92
Les.672.1.S1_at	Les.672	A2PZD4 Cytochrome P450	4e-13
LesAffx.45834.1.S1_at	Les.8138	A7Q8G1 Chromosome chr5 scaffold_64, whole genome shotgun sequence	1e-17
Les.1847.2.S1_at	Les.1847	B9SHX7 Hydrolase, hydrolyzing O-glycosyl compounds, putative	2e-121
Les.4844.1.S1_at	Les.4844	A3KC70 Putative yellow stripe-like protein	0

## Sheet: Cluster 6
ANNOTATION					GO Term enrichment
probe ID	Unigene	TrEMBL best hit	e value
LesAffx.47004.1.S1_at	NA	A9PBL3 Putative uncharacterized protein	2e-12
Les.1959.1.A1_at	No hits found
LesAffx.69183.1.S1_at	Les.11658	B9S766 Putative uncharacterized protein	1e-25
Les.17.1.S1_at	Les.17	Q40175 Transcription factor	2e-159
Les.4140.1.S1_at	Les.4140	A4ZX83 ERF transcription factor	5e-108
Les.441.1.S1_s_at	Les.4977	Q43500 Lipid desaturase-like protein	5e-203
Les.5735.1.S1_at	Les.5735	A5AYG8 Putative uncharacterized protein	3e-98
Les.4618.1.S1_at	Les.4618	B9RN17 Monoxygenase, putative	2e-99
LesAffx.37344.2.S1_at	Les.12818	Q2R3H2 GDSL-like Lipase/Acylhydrolase family protein, expressed	9e-51
Les.4530.1.S1_at	Les.4530	Q6RHX7 Xyloglucan endotransglucosylase-hydrolase XTH9	3e-150
LesAffx.64841.1.S1_at	Les.14054	B9I9R8 Predicted protein	5e-20
Les.995.1.A1_at	No hits found
LesAffx.66226.2.S1_at	Les.13330	A5AY45 Putative uncharacterized protein (Fragment)	5e-50
Les.5934.1.S1_at	Les.5934	Q43500 Lipid desaturase-like protein	3e-61
Les.2832.1.S1_at	Les.2832	Q2WEC9 Cationic peroxidase	2e-165
Les.4038.1.S1_at	Les.254	Q8RXB8 N-hydroxycinnamoyl-CoA:tyramine N-hydroxycinnamoyl transferase THT1-3	3e-62
LesAffx.22830.1.S1_at	NA	C4NAL0 Stress-associated protein 11	1e-94
LesAffx.69659.1.S1_at	Les.8422	A1IJ67 Class IV chitinase	1e-134
Les.5139.1.S1_at	Les.5139	B9SI27 Epidermis-specific secreted glycoprotein EP1, putative	4e-93
Les.649.2.A1_at	No hits found
LesAffx.70492.1.S1_at	Les.11082	Q948Z3 Putative peroxidase	2e-59
Les.276.1.S1_at	Les.276	Q43527 Xyloglucan endo-transglycosylase	2e-145
LesAffx.68107.1.S1_at	Les.8306	Q9FQZ3 Avr9/Cf-9 rapidly elicited protein 231	2e-38
Les.2903.1.S1_at	Les.17699	O82161 Phi-1 protein	7e-144
LesAffx.15878.2.A1_at	Les.8454	Q3HLY8 U-box protein	7e-69
Les.274.1.S1_at	Les.274	Q9FR33 Ripening regulated protein DDTFR10/A (Fragment)	1e-105
LesAffx.36193.1.S1_at	Les.9737	O04176 Zinc-finger protein-1	1e-09
Les.5654.1.S1_at	Les.5654	B9N029 Predicted protein	3e-60
Les.5091.1.S1_at	Les.5091	Q9SLT2 Myb-related transcription factor LBM1	2e-119
LesAffx.37595.1.S1_at	NA	A7PCC3 Chromosome chr2 scaffold_11, whole genome shotgun sequence	2e-36
Les.4304.1.S1_at	Les.4304	Q6KEZ2 Expansin12 (Fragment)	1e-96
LesAffx.53053.1.S1_at	Les.6187	O04870 Pectinesterase (Fragment)	3e-21
Les.3692.1.S1_at	Les.3692	Q8S9H4 Ethylene response factor 1	9e-98
LesAffx.70722.1.S1_at	Les.14146	A7Q5H6 Chromosome undetermined scaffold_53, whole genome shotgun sequence	2e-48

## Sheet: Cluster 7
ANNOTATION					GO Term enrichment
probe ID	Unigene	TrEMBL best hit	e value
Les.2403.2.S1_at	Les.2403	B1Q468 Flavonoid glucoyltransferase UGT73E2	4e-61
Les.3210.2.A1_at	No hits found
Les.2672.1.S1_s_at	Les.2672	Q9FPR1 Putative acid phosphatase	8e-158
Les.4024.1.S1_at	Les.4024	Q8GUC2 Putative phosphatase	6e-155
Les.3972.1.S1_at	Les.20100	Q9XGI6 Expansin9	2e-145
LesAffx.60225.1.S1_at	Les.13170	A4UV42 Putative HVA22 protein	1e-27
Les.429.1.S1_at	Les.19798	Q43528 Xyloglycan endo-transglycosylase	5e-154
LesAffx.24042.1.S1_at	Les.207	Q8H0I8 Cytochrome P450	3e-20
Les.4999.1.S1_at	Les.4999	C1KA92 Peroxidase	2e-112
Les.97.1.S1_at	Les.97	Q96569 L-lactate dehydrogenase	2e-190
Les.2451.1.A1_at	No hits found
LesAffx.71577.1.S1_a_at	Les.19428	A1KXE2 Putative ribosomal protein L31	7e-13
Les.3710.1.S1_at	Les.3710	C5XBD0 Putative uncharacterized protein Sb02g023420	2e-84
Les.4807.1.S1_at	Les.4807	A7R314 Chromosome undetermined scaffold_473, whole genome shotgun sequence	3e-104
Les.5044.1.S1_at	Les.5044	Q8H1B5 Hin1-like protein	4e-94
LesAffx.16102.1.S1_at	Les.12915	C3TX92 AAA-ATPase	2e-66
LesAffx.71311.1.S1_at	Les.14025	O22085 ZPT2-13	1e-41
Les.4483.1.S1_at	Les.4483	Q6RH27 NAC domain protein 1	1e-161
LesAffx.11542.1.S1_at	Les.9765	B9RBK7 Polcalcin Jun o, putative	4e-45
Les.5930.1.S1_at	Les.5930	B9RU96 2,4-dienoyl-CoA reductase, putative	2e-90
LesAffx.3635.2.A1_at	Les.9726	A2I5F3 Calmodulin-binding protein	3e-15
LesAffx.17017.1.S1_at	Les.7077	A7P3H7 Chromosome chr1 scaffold_5, whole genome shotgun sequence	6e-38
Les.2852.1.S1_at	Les.19348	B2CZJ9 PR5-like protein	2e-148
Les.4307.1.S1_at	Les.4307	Q7Y1P9 PR5-like protein	1e-158
Les.4712.1.S1_at	Les.4712	A5AXV4 Putative uncharacterized protein	4e-10
Les.3486.1.S1_at	Les.3486	Q945F5 Auxin-regulated protein	2e-227
Les.2817.2.S1_at	No hits found
Les.907.1.A1_at	No hits found
Les.2856.2.A1_at	No hits found
Les.319.1.A1_at	Les.319	Q9AV96 MAR-binding protein	1e-60
Les.123.1.S1_at	Les.8818	Q9FT22 Putative glutathione S-transferase T2	1e-117
Les.3493.1.S1_at	Les.3493	Q9AWB7 Phospholipase PLDb1	0
Les.5939.1.S1_at	Les.20182	Q5MJX0 Avr9/Cf-9 rapidly elicited protein 20 (Fragment)	4e-43
Les.5884.1.S1_at	Les.5884	A7QTZ0 Chromosome undetermined scaffold_174, whole genome shotgun sequence	5e-35
Les.2170.1.A1_at	No hits found
Les.931.1.A1_at	No hits found
Les.4353.1.S1_at	Les.4353	Q6RHY0 Xyloglucan endotransglucosylase-hydrolase XTH3	2e-151
Les.4912.1.S1_at	Les.4912	B9RF53 Peroxisomal membrane protein pmp34, putative	7e-106
Les.2515.1.A1_at	No hits found
LesAffx.344.3.S1_at	Les.11168	Q9FXS6 NtEIG-E80 protein	2e-60
Les.3460.1.S1_at	Les.3460	O82119 Acid invertase	2e-244
Les.5759.1.S1_at	Les.5759	A5BU74 Putative uncharacterized protein	1e-23
Les.1214.1.A1_at	No hits found
Les.1604.1.A1_at	No hits found
Les.2137.1.S1_at	Les.2137	Q6JN47 EIX receptor 1	0
Les.3575.1.S1_at	Les.3575	A7QPP3 Chromosome chr10 scaffold_138, whole genome shotgun sequence	1e-36
LesAffx.62832.1.S1_at	Les.13295	Q9LL85 DNA-binding protein p24	8e-26
LesAffx.71117.1.S1_at	Les.8474	C6TE87 Putative uncharacterized protein	2e-33
Les.2273.1.A1_at	No hits found
Les.4829.1.S1_at	Les.14513	Q4W8D2 2-oxoglutarate-dependent dioxygenase	1e-213
Les.2066.1.A1_at	Les.2066	A5BW88 Putative uncharacterized protein	2e-06
LesAffx.16164.1.S1_at	Les.10981	B9IJZ4 Predicted protein	5e-22
LesAffx.18587.1.S1_at	Les.10960	Q9ZWF3 Gene, , similar to hsr203J	9e-70
LesAffx.67592.1.S1_at	Les.20115	B9HUU2 Non-specific lipid-transfer protein (Fragment)	2e-17
Les.254.1.S1_at	Les.19659	Q8RXB8 N-hydroxycinnamoyl-CoA:tyramine N-hydroxycinnamoyl transferase THT1-3	9e-115
LesAffx.6614.2.S1_at	NA	Q9AR54 Putative membrane protein	5e-75
Les.3640.1.S1_at	Les.3640	B9S7P3 Ammonium transporter, putative	2e-123
Les.2839.1.S1_at	Les.20416	A9VE65 Predicted protein	1e-08
Les.37.1.S1_at	Les.37	Q42878 Chitinase, class II	4e-87
Les.2214.1.A1_at	No hits found
LesAffx.22812.2.S1_at	Les.13276	A7PVG2 Chromosome chr9 scaffold_33, whole genome shotgun sequence	7e-24
Les.191.1.S1_at	Les.191	O04359 Expansin	1e-151
Les.1169.1.A1_at	No hits found
LesAffx.62349.1.S1_at	Les.10862	A7Q5E8 Chromosome undetermined scaffold_53, whole genome shotgun sequence	2e-31
Les.4501.1.S1_at	Les.19959	Q8H9D3 Glutathion S-transferase (Fragment)	6e-101
Les.5090.1.S1_at	Les.5090	B9GP96 Predicted protein	4e-78
LesAffx.4763.1.S1_at	Les.11202	B9H953 Predicted protein	6e-106
Les.2355.2.A1_at	No hits found
Les.4880.1.S1_at	Les.4880	Q94FM3 Elicitor-inducible cytochrome P450	5e-254
LesAffx.16925.1.S1_at	Les.10278	B9RH54 Putative uncharacterized protein	2e-71
Les.167.1.S1_at	Les.167	Q7XAV2 Superoxide dismutase [Cu-Zn]	6e-100
Les.5914.1.S1_at	No hits found
Les.3742.1.S1_at	Les.3742	Q9M723 Pto-responsive gene 1 protein	3e-110
Les.415.1.A1_at	Les.415	C1K5M2 Neryl diphosphate synthase 1	3e-11
Les.2141.1.A1_at	No hits found
LesAffx.30683.2.S1_at	Les.19795	B9GLS3 Predicted protein	3e-40
Les.1011.1.A1_at	No hits found
Les.2747.1.S1_at	Les.2747	B8LMA1 Putative uncharacterized protein	4e-09
Les.1481.1.A1_at	No hits found
Les.4150.1.S1_at	Les.4150	O80432 Mitochondrial small heat shock protein	5e-78
Les.3210.1.S1_at	Les.3210	B9RH71 Ribonuclease t2, putative	5e-15
LesAffx.71606.1.S1_s_at	Les.4999	C1KA92 Peroxidase	3e-14
Les.689.1.A1_at	No hits found
Les.84.1.S1_at	Les.84	O24022 Lap17.1a protein	3e-294
LesAffx.37337.1.S1_at	NA	Q94KK8 Glutamate decarboxylase isozyme 3	7e-27
Les.3578.1.S1_at	Les.3578	O82545 Cytosolic class II small heat shock protein HCT2	5e-73
LesAffx.3002.1.S1_at	Les.20056	Q6XX17 Glutathione S-transferase U1 (Fragment)	7e-22
Les.2013.1.A1_at	No hits found
Les.1443.1.A1_at	No hits found
Les.44.1.S1_at	Les.13761	Q40176 Mutant phytoene synthase	6e-66
LesAffx.30683.1.S1_at	Les.19564	A7PVG1 Chromosome chr9 scaffold_33, whole genome shotgun sequence	6e-16
Les.3055.1.S1_at	Les.3055	Q9SMD4 CycD3;3 protein	3e-181
LesAffx.62669.2.A1_at	Les.11577	Q6L463 LOB domain protein 1, putative	2e-18
Les.2971.1.S1_at	Les.20023	Q4FE22 Proteinase inhibitor 1 PPI3A4	4e-27
LesAffx.51319.1.A1_at	Les.21953	A8E0C8 Ribosomal protein L22 (Fragment)	2e-28
Les.5799.1.S1_at	Les.5799	B9H8K0 Predicted protein	3e-89
Les.2971.2.A1_at	No hits found
LesAffx.35136.1.S1_at	NA	B5AH41 NADH-plastoquinone oxidoreductase subunit 4L	2e-17
Les.2504.1.A1_at	No hits found
Les.3142.1.A1_at	No hits found
Les.3663.1.S1_at	Les.3663	B9GIX5 Predicted protein	1e-172
Les.4222.1.S1_at	Les.4222	Q84V46 Alternative oxidase	2e-178
LesAffx.8720.2.S1_at	Les.207	Q8H0I8 Cytochrome P450	4e-61
Les.2587.1.A1_at	No hits found
Les.2747.2.S1_at	Les.2747	C8YNG6 3-ketoacyl CoA thiolase 1	6e-47
Les.5051.1.S1_at	Les.5051	B9HW76 Predicted protein	4e-43
Les.2544.1.A1_at	No hits found
LesAffx.66354.1.S1_at	Les.9177	A5BC69 Putative uncharacterized protein (Fragment)	3e-37
Les.619.1.A1_at	No hits found
Les.3140.2.S1_at	Les.2747	C8YNG6 3-ketoacyl CoA thiolase 1	1e-29
LesAffx.51319.1.S1_at	Les.21953	A8E0C8 Ribosomal protein L22 (Fragment)	2e-28
Les.2294.2.A1_at	Les.2294	O64540 YUP8H12R.27 protein	7e-16
Les.5257.1.S1_at	Les.5257	A2Q158 PRP38	4e-94
Les.51.1.S1_at	Les.51	Q6A3R1 Ribonuclease T2	2e-130
Les.5229.1.S1_at	Les.5229	A7Q0U3 Chromosome chr7 scaffold_42, whole genome shotgun sequence	1e-237
LesAffx.22813.1.S1_at	Les.24351	B9IMH8 Predicted protein	2e-16
LesAffx.8748.1.A1_at	Les.8264	Q707M7 Putative acid phosphatase	4e-33
Les.4701.1.S1_at	Les.4701	Q52QX9 Aldo/keto reductase AKR	5e-166
LesAffx.63523.2.S1_at	Les.11268	B9SPP4 Transcription factor, putative	2e-27
LesAffx.63523.1.S1_at	Les.11268	B9SPP4 Transcription factor, putative	2e-64
Les.1069.1.A1_at	No hits found
Les.5017.1.S1_at	Les.5017	B9GES4 Predicted protein	6e-45
LesAffx.3394.1.S1_at	Les.10495	B5MF79 Ribosomal protein S4	2e-77
Les.4279.1.A1_at	No hits found
Les.4298.1.S1_s_at	Les.10495	Q32714 Putative uncharacterized protein	8e-17
Les.4298.2.A1_at	Les.10495	B6T0K1 Putative uncharacterized protein	2e-26
Les.2198.2.A1_at	No hits found
LesAffx.8808.1.S1_at	Les.11716	B9N0X1 Predicted protein	9e-39
LesAffx.8720.1.S1_at	Les.207	Q8H0I7 Cytochrome P450	6e-43
Les.1137.1.A1_at	No hits found
Les.3777.1.S1_at	Les.3777	Q43526 Twi1 protein (Fragment)	1e-184
Les.1343.1.A1_at	No hits found
LesAffx.21820.1.S1_at	Les.13167	A7UGD1 WRKY transcription factor 4	2e-114
Les.4355.2.A1_at	No hits found
Les.4819.1.S1_at	Les.19769	Q67BD0 Heat shock protein 70-3	5e-193
Les.1296.1.A1_at	No hits found
Les.1936.1.S1_at	Les.1936	Q6QDC5 Early light inducible protein	1e-82
Les.3735.1.S1_at	Les.3735	Q9FT20 Putative glutathione S-transferase T4	4e-127
LesAffx.71493.2.S1_at	Les.9055	A4H2J1 Inositol polyphosphate multikinase	1e-52
Les.4399.2.S1_at	Les.4399	A6YA71 Ribosomal protein L2	2e-28
Les.470.2.A1_at	No hits found
Les.4299.1.S1_at	Les.4299	Q41486 Propolyphenol oxidase (Fragment)	2e-283
LesAffx.10234.1.S1_at	NA	B2D065 Photosystem II protein G	1e-27
LesAffx.3499.1.S1_at	Les.9637	B1A960 ATP-dependent Clp protease proteolytic subunit	3e-28
LesAffx.66767.1.S1_at	Les.12802	A9PA75 Putative uncharacterized protein	1e-14
LesAffx.51226.1.A1_at	Les.8849	A5ANE5 Putative uncharacterized protein	9e-147
Les.1921.1.A1_at	No hits found
LesAffx.33796.2.S1_at	NA	A0ARS7 Ribosomal protein S7	2e-26
Les.1320.1.A1_at	No hits found
LesAffx.65372.2.S1_at	Les.12623	B9S699 WD-repeat protein, putative	7e-38
Les.4496.1.S1_at	Les.2280	Q4KYL1 Pathogenesis-related protein 10	1e-74
LesAffx.3499.2.A1_at	Les.9637	A6H5N0 Ribosomal protein S12	2e-14
Les.1271.1.A1_at	No hits found
LesAffx.18735.1.S1_at	Les.6179	C3UP11 30S ribosomal protein S3, chloroplastic	3e-36
LesAffx.482.1.S1_at	Les.13912	Q06R54 YCF4 protein	2e-19
LesAffx.59659.1.S1_at	Les.17349	Q06R53 Potential heme-binding protein	5e-10
LesAffx.18338.1.S1_at	NA	A0AR75 Photosystem II subunit N	9e-17
Les.996.1.A1_a_at	Les.996	B9IKF3 Predicted protein	9e-08
Les.1660.1.A1_at	No hits found
LesAffx.51975.4.S1_at	Les.20655	Q0QG26 NADH-ubiquinone oxidoreductase chain 1	5e-28
Les.3382.1.A1_at	No hits found
LesAffx.29730.2.S1_at	NA	A1XIS6 ATP synthase subunit alpha (Fragment)	2e-70
LesAffx.62420.1.S1_at	Les.8805	B6EWY6 UDP-glucose:glucosyltransferase	3e-33
LesAffx.8850.1.S1_at	Les.11376	Q9LM08 Pepper esterase	4e-103

## Sheet: Cluster 8
ANNOTATION					GO Term enrichment
probe ID	Unigene	TrEMBL best hit	e value
Les.2.1.S1_at	Les.2	A2JGW9 Beta-galactosidase	0
Les.4021.1.A1_at	No hits found
Les.5957.1.S1_at	Les.5957	B9S8R6 COR413-PM2, putative	7e-45
Les.1132.1.A1_at	Les.1132	A5ALY0 Chromosome chr3 scaffold_95, whole genome shotgun sequence	2e-09
LesAffx.23510.1.S1_at	Les.8718	O24439 PvLEA-18	6e-15
LesAffx.730.1.S1_at	Les.9187	B9IDP3 Predicted protein	2e-33
Les.2569.1.S1_at	Les.19017	Q0KIK5 NAC-domain containing protein 29 , putative	8e-80
Les.4772.1.S1_at	Les.4772	B9SCH6 ATP-dependent transporter, putative	1e-252
LesAffx.3299.1.A1_at	Les.13952	B9SIH7 Transcription factor, putative	3e-25
Les.3267.3.A1_at	No hits found
LesAffx.23486.1.S1_at	Les.13822	Q94FM9 Circadian clock coupling factor ZGT	3e-25
Les.5032.1.S1_at	Les.5032	A7QIU1 Chromosome chr2 scaffold_105, whole genome shotgun sequence	1e-240
Les.3266.2.S1_at	Les.3266	B9MU13 Predicted protein	1e-33
Les.3266.3.S1_at	Les.3266	A5BNC5 Putative uncharacterized protein	1e-91
Les.3383.1.S1_at	Les.8243	Q946Z2 Putative acyl-CoA synthetase	4e-183
LesAffx.25097.1.S1_at	Les.5999	A9NVJ1 Putative uncharacterized protein	6e-23
Les.3974.1.A1_at	Les.3234	Q9SBH8 Metallocarboxypeptidase inhibitor IIa	4e-17
Les.85.1.S1_at	Les.85	Q41341 Ethylene receptor	0
Les.3740.1.S1_at	Les.3035	Q9LEG1 Cathepsin D Inhibitor	8e-117
Les.23.1.S1_at	Les.23	Q9SQL0 Jasmonic acid 2	4e-186
Les.5186.1.S1_at	Les.5186	A5C475 Putative uncharacterized protein	8e-162
Les.5940.1.S1_at	Les.5940	Q6GUF3 Non-inducible immunity 1	1e-298
Les.3415.1.S1_at	Les.3415	C7S313 Hydroxyphenylpyruvate dioxygenase	1e-33
Les.5196.1.S1_at	Les.5196	A5AIH8 Chromosome chr5 scaffold_253, whole genome shotgun sequence	2e-240
Les.986.1.S1_at	Les.21932	Q36597 Putative uncharacterized protein	2e-25
Les.2844.1.S1_at	Les.2198	Q1L5W8 Beta-amylase	5e-33
Les.3611.1.S1_at	Les.3611	Q40121 Biotin-containing subunit of methylcrotonyl-CoA carboxylase (Fragment)	4e-206
Les.2255.1.S1_at	Les.2255	A7NSP3 Chromosome chr18 scaffold_1, whole genome shotgun sequence	7e-81
LesAffx.66270.1.S1_at	Les.6888	A5BHI9 CBL-interacting protein kinase 08	5e-129
LesAffx.823.1.S1_at	NA	Q40448 Tumor-related protein (Fragment)	1e-25
Les.3095.1.S1_at	Les.3095	A7UE72 Nam-like protein	4e-117
Les.7.1.S1_at	Les.7	Q9M6U1 Homogentisate 1,2-dioxygenase (Fragment)	7e-282
Les.4089.1.S1_at	Les.4089	A9PJ91 Putative uncharacterized protein	9e-15
Les.5499.1.S1_at	Les.5499	A7NVM9 Chromosome chr18 scaffold_1, whole genome shotgun sequence	4e-113
Les.3071.1.S1_at	Les.3071	B9MT60 Predicted protein (Fragment)	3e-160
Les.1617.2.S1_s_at	Les.4946	C6TD49 Putative uncharacterized protein	1e-43
LesAffx.16672.1.S1_at	Les.10316	C0LZF6 GID1-5	4e-44
Les.4686.1.S1_at	Les.4686	B9SHJ2 Thioredoxin, putative	5e-60
LesAffx.67629.1.S1_at	Les.2576	A7Q3T7 CBL-interacting protein kinase 13	1e-115
LesAffx.44424.1.S1_at	NA	A7QN13 Chromosome undetermined scaffold_129, whole genome shotgun sequence	1e-57
LesAffx.62577.1.S1_at	Les.16574	A7Q9H5 Chromosome chr19 scaffold_66, whole genome shotgun sequence	1e-17
Les.3124.1.S1_at	Les.3124	C8KHU3 Protein phosphatase 2C ABI2 homolog	1e-40
Les.4705.1.S1_at	Les.4705	Q4VUC5 Phosphosulfolactate synthase-related protein	1e-160
LesAffx.53061.1.S1_at	Les.6303	Q3EAI8 Putative uncharacterized protein At3g56310.2	2e-19
LesAffx.62131.1.S1_at	Les.7934	Q2XPX1 L-allo-threonine aldolase-related protein	4e-30
Les.3071.2.S1_at	Les.3071	A7PDP0 Chromosome chr11 scaffold_13, whole genome shotgun sequence	8e-25
Les.3124.3.S1_at	Les.3124	C8KHU3 Protein phosphatase 2C ABI2 homolog	3e-50
Les.3267.2.S1_a_at	Les.3267	Q6XP48 UDP-Glc-4-epimerase	6e-14
Les.2459.1.S1_at	No hits found
LesAffx.69647.2.S1_at	Les.8639	Q9LW93 Nicotiana tabacum wound inducive mRNA , complete cds	5e-12
Les.3267.1.S1_at	Les.3267	Q6XP48 UDP-Glc-4-epimerase	4e-88
LesAffx.27006.1.S1_at	Les.23008	B9GPA9 Predicted protein	2e-20
Les.305.2.S1_at	Les.305	Q2LFC2 AGO4-1 (Fragment)	2e-56
LesAffx.68047.1.S1_at	Les.12639	A7NZN8 Chromosome chr6 scaffold_3, whole genome shotgun sequence	2e-112
LesAffx.17345.1.S1_at	Les.19860	B9RWC0 Chaperone protein dnaJ 20, chloroplast, putative	2e-20
LesAffx.61165.1.S1_at	Les.16699	A7PD63 Chromosome chr17 scaffold_12, whole genome shotgun sequence	3e-50
LesAffx.6294.1.S1_at	Les.12860	B9S0M5 Putative uncharacterized protein	5e-21
LesAffx.65757.1.S1_at	Les.1580	A7Q718 Chromosome chr5 scaffold_58, whole genome shotgun sequence	5e-56
Les.305.3.S1_at	Les.305	Q2LFC2 AGO4-1 (Fragment)	5e-48
Les.2001.1.S1_at	Les.19783	Q53U36 Putative uncharacterized protein	4e-29
Les.2620.3.S1_at	Les.2620	A7QQ79 Chromosome undetermined scaffold_141, whole genome shotgun sequence	2e-139
Les.3267.2.S1_at	Les.3267	Q6XP48 UDP-Glc-4-epimerase	6e-14
Les.423.1.S1_at	Les.14150	B9T766 Putative uncharacterized protein	4e-11
Les.4021.2.S1_at	Les.15550	A5BY12 Chromosome undetermined scaffold_87, whole genome shotgun sequence	2e-21
LesAffx.23563.1.A1_at	Les.14983	A2XEV2 Putative uncharacterized protein	2e-13

## Sheet: Cluster 9
ANNOTATION					GO Term enrichment
probe ID	Unigene	TrEMBL best hit	e value
Les.1841.1.S1_at	Les.1841	Q96579 1-aminocyclopropane-1-carboxylate synthase	1e-155
Les.3583.1.A1_at	Les.21339	O49881 TSI-1 protein	6e-99
Les.1140.1.A1_at	No hits found
Les.1828.1.A1_at	No hits found
Les.157.1.S1_at	Les.157	O82691 Sucrose synthase	0
Les.5198.1.S1_at	Les.5198	B9T6U4 Putative uncharacterized protein	1e-08
Les.4923.1.S1_at	Les.4923	A5BPZ1 Putative uncharacterized protein	9e-179
LesAffx.1.1.S1_at	Les.3299	Q5UNS1 Arginase 2	3e-189
Les.5425.1.A1_at	Les.5425	A7PWH7 Chromosome chr8 scaffold_34, whole genome shotgun sequence	6e-139
LesAffx.44224.1.A1_at	NA	Q06FQ6 Putative uncharacterized protein orf188	3e-24
Les.1219.1.A1_at	No hits found
Les.1827.1.A1_at	Les.1827	A5B1Q9 Putative uncharacterized protein	2e-08
Les.3299.2.A1_s_at	No hits found
Les.4333.1.S1_at	Les.4467	A7UGG9 Non-specific lipid-transfer protein	5e-43
Les.1389.1.S1_at	Les.1389	Q4A1N0 Non-specific lipid-transfer protein	4e-38
LesAffx.20903.1.S1_at	Les.9551	Q7XUY5 Os04g0465600 protein	1e-14
Les.3021.1.S1_at	Les.3021	Q3S492 Proteinase inhibitor I	3e-40
Les.36.1.S1_at	Les.36	Q9XET8 Ethylene receptor homolog	0
Les.5017.1.A1_at	Les.5017	B9GES4 Predicted protein	6e-45
Les.2403.1.S1_at	Les.2403	B1Q468 Flavonoid glucoyltransferase UGT73E2	1e-62
Les.1275.1.A1_at	Les.1275	A5BKN3 Putative uncharacterized protein	6e-13
LesAffx.33607.2.S1_s_at	Les.244	O24018 E8 protein homolog	5e-23
Les.2173.1.A1_at	Les.20890	Q43651 Proteinase inhibitor I (Fragment)	1e-15
Les.1675.1.S1_at	Les.21765	B7FIA7 Putative uncharacterized protein	9e-92
LesAffx.24212.1.S1_at	NA	A4PF88 Repressor of silencing 1	2e-18
Les.249.1.S1_at	Les.22911	B1Q3F0 Glutamate decarboxylase isoform1	8e-278
Les.5253.1.S1_at	Les.5253	B9GIW5 Predicted protein	7e-60
Les.2844.2.A1_at	No hits found
Les.5167.1.S1_at	Les.5167	B9SE02 Serine/threonine-protein kinase Nek8, putative	5e-114
Les.5129.1.S1_at	Les.5129	Q40586 TAF-2	3e-175
Les.3035.1.A1_at	No hits found
Les.420.1.A1_at	Les.420	A5AT37 Putative uncharacterized protein	2e-06
Les.195.1.S1_at	No hits found
LesAffx.18735.1.A1_at	Les.6179	C3UP11 30S ribosomal protein S3, chloroplastic	3e-36
Les.3621.1.S1_at	Les.19625	Q43648 Proteinase inhibitor I	4e-42
Les.1889.1.A1_at	No hits found
Les.35.1.S1_at	Les.35	Q9XET9 Ethylene receptor homolog	0
LesAffx.22898.1.S1_at	Les.19503	C9JX52 Putative uncharacterized protein ENSP00000393117 (Fragment)	4e-13
Les.3479.1.S1_at	Les.3479	Q9AT47 Sulfate transporter 2	0
LesAffx.62138.1.S1_at	NA	B9HIK1 Predicted protein	7e-21
Les.5374.1.S1_at	Les.5374	B9GG48 Predicted protein	7e-190
Les.4488.1.S1_at	Les.8977	Q9AXU4 Threonine deaminase	4e-174
LesAffx.44224.1.S1_at	NA	Q06FQ6 Putative uncharacterized protein orf188	3e-24
Les.3756.1.S1_a_at	Les.3756	Q1WL43 Trypsin proteinase inhibitor	2e-56
Les.4885.1.S1_at	Les.4885	B9HHL4 Predicted protein	5e-167
Les.1650.1.A1_at	No hits found
LesAffx.11323.1.A1_at	NA	A1XFY6 Cytochrome b6-f complex subunit 4	7e-42
