# Supplementary material for: Reduction of photosynthetic sensitivity in response to abiotic stress in tomato is mediated by a new generation plant activator
Source: BMC Plant Biol. 2013 Jul 30;13:108. doi: 10.1186/1471-2229-13-108 (PMC3733976; doi:10.1186/1471-2229-13-108)
Supplement: Additional file 4 — Functional gene classes identified by MapMan as affected by Alethea and salinity. Values show Benjamini & Hochberg-corrected P-values from the Wilcoxon rank sum test for MapMan gene classes (bins) that show significantly altered distributions of expression values (α = 0.05) for at least one relevant pair-wise comparison between groups identified using two-letter abbreviations, where the first letter indicates the pre-treatment (W; water, A; Alethea) and the second letter the main treatment (W; water, S; salt). Colours represent the general expression trend within the bin – tan; up-regulation, 10-5 < P < 0.05, red; up-regulation, p < 10-5, pale blue; down-regulation, 10-5 < P < 0.05, blue; down-regulation, p < 10-5. [file 1471-2229-13-108-S4.xlsx]

## Sheet: Key pathways
Bin	Name	Elements	p-value (WS:WW)	p-value (ALS:ALW)	p-value (ALW:WW)	p-value (ALS:WS)
1.1	PS.lightreaction	117	0.433996	0.272063	0.0333132	0.571153
2	major CHO metabolism	47	0.00495782	0.00121717	0.0614304	0.320225
2.1.1	major CHO metabolism.synthesis.sucrose	7	0.0383434	0.00355199	0.549286	0.722753
3	minor CHO metabolism	52	0.00495782	0.512048	0.70434	0.486565
3.2	minor CHO metabolism.trehalose	5	0.0284048	0.840939	0.691642	0.317363
3.8	minor CHO metabolism.galactose	6	0.0237856	0.141079	0.342976	0.578105
10	cell wall	135	0.00198543	2.6603e-14	0.180114	0.000348007
10.5.1	cell wall.cell wall proteins.AGPs	8	0.0232482	0.000740172	0.0144875	0.010866
10.6.3	cell wall.degradation.pectate lyases and polygalacturonases	22	0.708297	0.0428952	0.864054	0.326718
10.7	cell wall.modification	29	0.0170262	6.21926e-09	0.740205	0.790192
10.8.1	cell wall.pectin*esterases.PME	9	0.477719	0.515986	0.01196	0.0935905
11.6	lipid metabolism.lipid transfer proteins etc	6	0.00830013	0.510332	0.665869	0.615382
11.9.4	lipid metabolism.lipid degradation.beta-oxidation	8	0.0333775	0.128992	0.93427	0.886338
13.2	amino acid metabolism.degradation	58	0.0114823	0.0236	0.74805	0.984125
13.2.6.2	amino acid metabolism.degradation.aromatic aa.tyrosine	7	0.384011	0.0124491	0.534008	0.855912
16	secondary metabolism	118	0.00495782	0.0155615	0.888124	0.895082
16.1.4	secondary metabolism.isoprenoids.carotenoids	14	0.468932	0.00581555	0.988549	0.729697
16.2	secondary metabolism.phenylpropanoids	26	0.00304626	0.699601	0.620761	0.715839
16.2.1	secondary metabolism.phenylpropanoids.lignin biosynthesis	17	0.0279113	0.699601	0.534008	0.819302
17.5	hormone metabolism.ethylene	61	0.901984	0.643933	0.01196	0.012141
17.5.2	hormone metabolism.ethylene.signal transduction	18	0.637113	0.96057	0.000184728	0.0708946
19	tetrapyrrole synthesis	30	0.450771	0.95224	0.0173244	0.0578154
20.1	stress.biotic	60	0.299589	0.770111	0.0110567	0.010787
21	redox.regulation	125	0.46502	0.515986	0.0333132	0.741706
26.4	misc.beta 1,3 glucan hydrolases	18	0.0244541	0.184418	0.197995	0.615382
26.9	misc.glutathione S transferases	25	0.317964	0.671692	0.406521	0.035663
27.3	RNA.regulation of transcription	507	3.15989e-12	0.172999	0.01196	0.729697
27.3.6	RNA.regulation of transcription.bHLH,Basic Helix-Loop-Helix family	29	0.00495782	0.882711	0.404257	0.617425
27.3.7	RNA.regulation of transcription.C2C2(Zn) CO-like, Constans-like zinc finger family	14	0.0414919	0.635515	0.83839	0.11634
27.3.11	RNA.regulation of transcription.C2H2 zinc finger family	15	0.807827	0.647901	0.0144875	0.361987
27.3.22	RNA.regulation of transcription.HB,Homeobox transcription factor family	15	0.0200762	0.0336599	0.887567	0.940631
27.3.26	RNA.regulation of transcription.MYB-related transcription factor family	13	0.00204602	0.213416	0.91702	0.653528
27.3.29	RNA.regulation of transcription.TCP transcription factor family	7	0.99522	0.0124625	0.511134	0.739095
27.3.32	RNA.regulation of transcription.WRKY domain transcription factor family	18	0.705327	0.891086	0.0110567	0.293828
27.3.67	RNA.regulation of transcription.putative transcription regulator	43	0.0284048	0.732665	0.283465	0.886338
28.1.3	DNA.synthesis/chromatin structure.histone	47	0.00495782	0.0103876	0.267678	0.648852
29.2	protein.synthesis	425	9.35214e-49	1.08827e-27	0.00879663	6.17604e-09
29.2.1	protein.synthesis.ribosomal protein	207	1.17613e-30	4.01819e-21	0.0110567	2.70576e-06
29.2.1.1	protein.synthesis.ribosomal protein.prokaryotic	52	0.00304626	0.000304699	0.431942	0.53876
29.2.1.2	protein.synthesis.ribosomal protein.eukaryotic	148	2.52944e-29	3.42375e-16	0.0522652	4.34952e-06
29.2.2	protein.synthesis.misc ribososomal protein	149	3.63347e-27	6.62205e-17	0.0266788	0.000113104
29.3.2	protein.targeting.mitochondria	30	0.000534034	0.479753	0.74805	0.293828
29.4	protein.postranslational modification	252	1.41936e-10	0.00930939	0.964038	0.199203
29.5	protein.degradation	501	0	4.31254e-05	0.996461	0.130882
29.5.11	protein.degradation.ubiquitin	319	2.94501e-09	0.00930939	0.855461	0.453837
29.5.11.4	protein.degradation.ubiquitin.E3	162	2.63599e-14	0.00930939	0.0173244	0.933415
29.6	protein.folding	47	0.00304626	0.179398	0.996461	0.653528
34	transport	377	0.507509	0.831302	0.0168201	0.361293
34.19	transport.Major Intrinsic Proteins	26	0.652556	0.0251481	0.888124	0.53876
			Up	10-5<P<0.05	Down
			Up	P<10-5	Down
